# Supplementary material for: Genome-wide associations and epistatic interactions for internode number, plant height, seed weight and seed yield in soybean
Source: BMC Genomics. 2019 Jun 26;20:527. doi: 10.1186/s12864-019-5907-7 (PMC6595607; doi:10.1186/s12864-019-5907-7)
Supplement: Supplementary file 3 — Summary of GWAS regions, genes of interest, and overlapping QTLs. Extends Table 2, with SNP position data, P-values, distances to SNPs, and additional information about functional annotations. Counts of candidate genes are given for regions defined by two methods: by flanking non-significant markers around significant SNP(s), and within a window defined by the significant SNP(s) plus 100 kb before and after the significant SNP(s). (XLSX 22 kb) [file 12864_2019_5907_MOESM3_ESM.xlsx]

## Sheet: File 1 - supplement
Trait	Start SNP	End SNP	Chrom	Start pos	End pos	P-value	Stable across 3 locations	Genes in region flanked by non-sig. SNPs	Genes within 100 kb of sig. SNPs	Genes of special interest	Gene mid pos	Distance to nearest sig SNP	gene locn vs sig SNPs	Annotation	Known QTLs
Internode	ss715578706	ss715578717	Gm01	2194371	2230781	6.59051e-05		8	24	Glyma.01g022500	2248784	18003	after	AP2-like ethylene-responsive transcription factor	Node number 3-7, 2-3
Number	ss715579430	ss715579430	Gm01	4289439	4289439			1	17
	ss715578432	ss715578590	Gm01	11088014	11088014			3	3
	ss715578480	ss715578480	Gm01	13411319	13411319			4	9
	ss715578432	ss715578590	Gm01	14664794	14664794	0.000394662		4	3	Glyma.01g074000	14658608	6186	between	ubiquitin protein ligase	Node number 3-7, 2-3, Plant height 42-1
	ss715589109	ss715589108	Gm04	6071932	6069382			0	25
	ss715590708	ss715590708	Gm05	31854206	31854206			6	24
	ss715598728	ss715598728	Gm07	8012786	8012786			3	21
	ss715614000	ss715614000	Gm13	21665665	21665665	8.21e-05		3	23	Glyma.13g101400	21659857	5808	before	Putative lysophospholipase	Node number 1-7,2-3,1-5,1-6, Plant height 37-9,37-8
	ss715625429	ss715625429	Gm16	7411543	7411543			0	21
	ss715623458	ss715623458	Gm16	1431551	1431551	0.000528233		3	22	Glyma.16g016400	1432579	1028	after	NAC domain containing protein 62	Node number 4-1, Plant height 13-5
	ss715631395	ss715631424	Gm18	48627264	48877507	8.36e-05	X	14	24	Glyma.18g203800	48623640	3624	before	Metallopeptidase protein	Plant height 26-13, 26-14
	ss715635223	ss715635190	Gm19	177534	180451	3.72e-05		4	29	Glyma.19g002900	189922	9471	after	NAC domain-containing protein 8-like	Plant height 3-5, 6-7,
	ss715635454	ss715635456	Gm19	45266984	45273019	4.01e-05	X	5	24	Glyma.19g194300	45184266	82718	before	Phosphatidylethanolamine binding protein (Dt1 gene)	Plant height 3-1,13-8,6-1,1-1
	ss715635024	ss715635024	Gm19	40683097	40683097	0.000161177		1	22	Glyma.19g146000	40697748	14651	after	squamosa promoter binding	Plant height 1-1
	same	same								Glyma.19g145700	40668700	14397	before	pectinesterase	Plant height 1-1
	same	same								Glyma.19g145400	40629626	53471	before	plant phosphoribosyltransferase protein	Plant height 1-1
Plant	ss715582992	ss715582994	Gm02	43358522	43367206	9.29e-05	X	3	23	Glyma.02G245600	43376668	9699	after	Gibberellin-regulated family protein	Plant height 6-12, P 1-4
Height	ss715585780	ss715585783	Gm03	37024320	37077965	4.17e-05		10	25
	ss715585781	ss715585784	Gm03	37045005	37101886	0.000159048		9	24
	ss715585788	ss715585790	Gm03	37138116	37170934	0.000153125		8	23
	ss715588701	ss715588703	Gm04	49429884	49445649	0.000135901		3	25
	ss715592575	ss715592573	Gm05	418071	420723	0.000159315		1	20
	ss715602866	ss715602868	Gm08	9451897	9471635	9.47e-05		6	36
	ss715635355	ss715635357	Gm19	44602089	44608229	0.000131531	X	3	26	Glyma.19G187800	44596606	5895	before	pectinesterase 11	Plant height 6-g24, 1-g24
	ss715635405	ss715635407	Gm19	45002036	45015024	7.23e-05	X	3	17	Glyma.19G192400	44975196	27252	before	ethylene-responsive transcription factor 12	Plant height 1-1,6-2,13-8,3-1, Stem length 3-2,2-3
	same	same					X			Glyma.19G192700	45043970	28534	after	growth-regulating factor 4	Plant height 1-1,6-2,13-8,3-1, Stem length 3-2,2-3
	ss715635424	ss715635459	Gm19	45193483	45239757	1.28e-06	X	17	36	Glyma.19g194300	45184266	9629	before	Phosphatidylethanolamine binding protein (Dt1 gene)	Plant height 1-1,6-2,13-8,3-1, Stem length 3-2,2-3
Seed	ss715579653	ss715579702	Gm01	47951740	48220485			18	26
weight	ss715583620	ss715583627	Gm02	5614257	5654643			5	35
	ss715582341	ss715582351	Gm02	4250379	4260493	8.41e-06		5	26	Glyma.02g04660	4280155	19662	after	histidine kinase 1	Seed weight 51-1
	ss715584321	ss715584321	Gm02	10024741	10024741			1	16
	ss715588755	ss715588756	Gm04	49767925	49770585	5.23518e-05	X	3	27	Glyma.04g228200	49753908	14017	before	Late embryogenesis protein (LEA)	Seed weight 49-3, 50-2,1-11, 1-14, Seed oil 20-1
	ss715594571	ss715594571	Gm06	46758412	46758412			3	17
	ss715608522	ss715608522	Gm10	7610490	7610490			2	16
	ss715609333	ss715609333	Gm11	26293814	26293814			3	14
	ss715613704	ss715613704	Gm12	9883350	9883350			8	17
	ss715612715	ss715612715	Gm12	36991996	36991996			7	23
	ss715614263	ss715614263	Gm13	26343911	26343911	2.22106e-06	X	3	19	Glyma.13g149000	26252180	91731	before	Late embryogenesis abundant (LEA)	Seed weight 49-13,49-14,44-2, 2-4,19-2,42-3,50-14
	ss715624623	ss715624628	Gm16	33733586	33733586			4	18
	ss715635103	ss715635103	Gm19	41336035	41336035	9.06506e-05		1	24	Glyma.19g151900	41242599	93436	before	Hpt domain	Seed weight 17-1, seed height 1-11, seed length 4-8
	ss715635205	ss715635205	Gm19	42447208	42447208	0.000415804	X	6	20	Glyma.19g163900	42464375	17167	after	AP2 domain protein	Seed weight 17-1, Seed weight 12-3
Seed yield	ss715586641	ss715586641	Gm03	45385087	45385087			7	30
per plant	ss715602684	ss715602688	Gm08	7518912	7525546			4	29
	ss715603479	ss715603479	Gm09	30948051	30948051			0	8
	ss715603626	ss715603626	Gm09	3311532	3311532	0.000364812	X	5	27	Glyma.09g040000	3337942	26410	after	Response regulator receiver	seed yield 17-1, 16-2, 16-1, seed weight 10-10, 35-6
	ss715615670	ss715615670	Gm13	35870031	35870031			16	35
	ss715618757	ss715618757	Gm14	4213168	4213168			1	22
	ss715620375	ss715620383	Gm15	11939464	11973140	0.000269792		6	28	Glyma.15g145200	11952366	12902	between	Response regulator	Seed yield 16-5, seed weight 2-3, 29-2
	ss715634241	ss715634241	Gm19	35176331	35176331			0	14
	ss715637551	ss715637574	Gm20	35324637	35453994	0.000227411		13	37	Glyma.20g112200	35425350	28644	between	Inner centromere protein	Seed yield 21-7, seed weight 24-3

## Sheet: Table 1 source
Start SNP	End SNP	Chrom	Gene count A	Gene count B	P-value	stable 3 locs	Genes of special interest	Annotation	Known QTLs*
Internode Number (IN)
ss715578706	ss715578717	Gm01	8	24	6.59051e-05		Glyma.01g022500	AP2-like ethylene-responsive TF	NN
ss715579430	ss715579430	Gm01	1	17
ss715578432	ss715578590	Gm01	3	3
ss715578480	ss715578480	Gm01	4	9
ss715578432	ss715578590	Gm01	4	3	0.000394662		Glyma.01g074000	ubiquitin protein ligase	NN, PH
ss715589109	ss715589108	Gm04	0	25
ss715590708	ss715590708	Gm05	6	24
ss715598728	ss715598728	Gm07	3	21
ss715614000	ss715614000	Gm13	3	23	8.21e-05		Glyma.13g101400	Putative lysophospholipase	NN, PH
ss715625429	ss715625429	Gm16	0	21
ss715623458	ss715623458	Gm16	3	22	0.000528233		Glyma.16g016400	NAC domain containing protein 62	NN, PH
ss715631395	ss715631424	Gm18	14	24	8.36e-05	X	Glyma.18g203800	Metallopeptidase protein	PH
ss715635223	ss715635190	Gm19	4	29	3.72e-05		Glyma.19g002900	NAC domain-containing protein 8-like	PH
ss715635454	ss715635456	Gm19	5	24	4.01e-05	X	Glyma.19g194300	Phosphatidylethanolamine binding prot (Dt1)	PH
ss715635024	ss715635024	Gm19	1	22	0.000161177		Glyma.19g146000	squamosa promoter binding	PH
same	same						Glyma.19g145700	pectinesterase	PH
same	same						Glyma.19g145400	plant phosphoribosyltransferase protein	PH
Plant Height (PH)
ss715582992	ss715582994	Gm02	3	23	9.29e-05	X	Glyma.02G245600	Gibberellin-regulated family protein	PH
ss715585780	ss715585783	Gm03	10	25	4.17e-05
ss715585781	ss715585784	Gm03	9	24	0.000159048
ss715585788	ss715585790	Gm03	8	23	0.000153125
ss715588701	ss715588703	Gm04	3	25	0.000135901
ss715592575	ss715592573	Gm05	1	20	0.000159315
ss715602866	ss715602868	Gm08	6	36	9.47e-05
ss715635355	ss715635357	Gm19	3	26	0.000131531	X	Glyma.19G187800	pectinesterase 11	PH, SL
ss715635405	ss715635407	Gm19	3	17	7.23e-05	X	Glyma.19G192400	ethylene-responsive transcription factor 12	PH, SL
same	same					X	Glyma.19G192700	growth-regulating factor 4	PH, SL
ss715635424	ss715635459	Gm19	17	36	1.28e-06	X	Glyma.19g194300	Phosphatidylethanolamine binding prot (Dt1)	PH, SL
Seed Weight (SW)
ss715579653	ss715579702	Gm01	18	26
ss715583620	ss715583627	Gm02	5	35
ss715582341	ss715582351	Gm02	5	26	8.41e-06		Glyma.02g04660	histidine kinase 1	SW
ss715584321	ss715584321	Gm02	1	16
ss715588755	ss715588756	Gm04	3	27	5.23518e-05	X	Glyma.04g228200	Late embryogenesis protein (LEA)	SW
ss715594571	ss715594571	Gm06	3	17
ss715608522	ss715608522	Gm10	2	16
ss715609333	ss715609333	Gm11	3	14
ss715613704	ss715613704	Gm12	8	17
ss715612715	ss715612715	Gm12	7	23
ss715614263	ss715614263	Gm13	3	19	2.22106e-06	X	Glyma.13g149000	Late embryogenesis abundant (LEA)	SW
ss715624623	ss715624628	Gm16	4	18
ss715635103	ss715635103	Gm19	1	24	9.06506e-05		Glyma.19g151900	Hpt domain	SW
ss715635205	ss715635205	Gm19	6	20	0.000415804	X	Glyma.19g163900	AP2 domain protein	SW
Seed Yield per Plant (SYP)
ss715586641	ss715586641	Gm03	7	30
ss715602684	ss715602688	Gm08	4	29
ss715603479	ss715603479	Gm09	0	8
ss715603626	ss715603626	Gm09	5	27	0.000364812	X	Glyma.09g040000	Response regulator receiver	SY, SW
ss715615670	ss715615670	Gm13	16	35
ss715618757	ss715618757	Gm14	1	22
ss715620375	ss715620383	Gm15	6	28	0.000269792		Glyma.15g145200	Response regulator	SY, SW
ss715634241	ss715634241	Gm19	0	14
ss715637551	ss715637574	Gm20	13	37	0.000227411		Glyma.20g112200	Inner centromere protein	SY, SW
