# Supplementary material for: Genome-wide associations and epistatic interactions for internode number, plant height, seed weight and seed yield in soybean
Source: BMC Genomics. 2019 Jun 26;20:527. doi: 10.1186/s12864-019-5907-7 (PMC6595607; doi:10.1186/s12864-019-5907-7)
Supplement: Supplementary file 4 — Genes within GWAS regions along with gene annotations. Genes are given for regions defined by two methods: by flanking non-significant markers around significant SNP(s), and within a window defined by the significant SNP(s) plus 100 kb before and after the significant SNP(s). (XLSX 150 kb) [file 12864_2019_5907_MOESM4_ESM.xlsx]

## Sheet: Sheet1
Trait	In sig range ?	Genes within 100 kb	Chrom	Gene midpt	Abs dist to near sig SNP	gene loc vs SNP	Sig low SNP	Sig high SNP	SNP IDs	Annotation
IN	na	Glyma.01G020800	Gm01	2097291	97080	before	2194371	2230781	ss715578706_ss715578717	Rhamnogalacturonate lyase family protein; IPR008979 (Galactose-binding domain-like), IPR010325 (Rhamnogalacturonate lyase), IPR011013 (Galactose mutarotase-like domain), IPR013784 (Carbohydrate-binding-like fold), IPR014766 (Carboxypeptidase, regulatory domain); GO:0003824 (catalytic activity), GO:0005975 (carbohydrate metabolic process), GO:0030246 (carbohydrate binding);Dbxref=Gene3D:G3DSA:2.60…
IN	na	Glyma.01G020900	Gm01	2107361	87010	before	2194371	2230781	ss715578706_ss715578717	cinnamyl alcohol dehydrogenase 6; IPR002085 (Alcohol dehydrogenase superfamily, zinc-type), IPR016040 (NAD(P)-binding domain), IPR020843 (Polyketide synthase, enoylreductase); GO:0008270 (zinc ion binding), GO:0016491 (oxidoreductase activity), GO:0055114 (oxidation-reduction process);Dbxref=Gene3D:G3DSA:3.40.50.720,Gene3D:G3DSA:3.90.180.10,InterPro:IPR002085,InterPro:IPR002328,InterPro:IPR011032…
IN	na	Glyma.01G021000	Gm01	2124018	70353	before	2194371	2230781	ss715578706_ss715578717	cinnamyl alcohol dehydrogenase 6; IPR002085 (Alcohol dehydrogenase superfamily, zinc-type), IPR016040 (NAD(P)-binding domain), IPR020843 (Polyketide synthase, enoylreductase); GO:0008270 (zinc ion binding), GO:0016491 (oxidoreductase activity), GO:0055114 (oxidation-reduction process);Dbxref=Gene3D:G3DSA:3.40.50.720,Gene3D:G3DSA:3.90.180.10,InterPro:IPR002085,InterPro:IPR002328,InterPro:IPR011032…
IN	na	Glyma.01G021100	Gm01	2141292	53079	before	2194371	2230781	ss715578706_ss715578717	dof zinc finger protein DOF5.7-like [Glycine max]; IPR003851 (Zinc finger, Dof-type); GO:0003677 (DNA binding);Dbxref=InterPro:IPR003851,PANTHER:PTHR31992,Pfam:PF02701,Prosite:PS01361,Prosite:PS50884;Ontology_term=GO:0003677,GO:0006355;
IN	na	Glyma.01G021200	Gm01	2151990	42381	before	2194371	2230781	ss715578706_ss715578717	ATP binding microtubule motor family protein; IPR001752 (Kinesin, motor domain), IPR021720 (Malectin), IPR027417 (P-loop containing nucleoside triphosphate hydrolase), IPR027640 (Kinesin-like protein); GO:0003777 (microtubule motor activity), GO:0005524 (ATP binding), GO:0005871 (kinesin complex), GO:0007018 (microtubule-based movement), GO:0008017 (microtubule binding), GO:0008569 (minus-end-dir…
IN	na	Glyma.01G021300	Gm01	2161806	32565	before	2194371	2230781	ss715578706_ss715578717	probable glycosyltransferase At5g03795-like [Glycine max]; IPR004263 (Exostosin-like);Dbxref=InterPro:IPR004263,PANTHER:PTHR11062,PANTHER:PTHR11062:SF11,Pfam:PF03016;
IN	na	Glyma.01G021400	Gm01	2173750	20621	before	2194371	2230781	ss715578706_ss715578717	RNA-binding KH domain-containing protein; IPR004087 (K Homology domain); GO:0003723 (RNA binding);Dbxref=Gene3D:G3DSA:3.30.1370.10,InterPro:IPR004087,InterPro:IPR004088,PANTHER:PTHR10288,PANTHER:PTHR10288:SF102,Pfam:PF00013,Prosite:PS50084,SMART:SM00322,Superfamily:SSF54791;Ontology_term=GO:0003723;
IN	na	Glyma.01G021500	Gm01	2186493	7878	before	2194371	2230781	ss715578706_ss715578717	Unknown protein;
IN	Glyma.01G021600	Glyma.01G021600	Gm01	2192143	2228	before	2194371	2230781	ss715578706_ss715578717	mediator of RNA polymerase II transcription subunit 15a-like isoform X1 [Glycine max]; IPR006565 (Bromodomain transcription factor);Dbxref=Coils:Coil,InterPro:IPR006565,Pfam:PF07524;
IN	Glyma.01G021700	Glyma.01G021700	Gm01	2199022	4651	between	2194371	2230781	ss715578706_ss715578717	UDP-Glycosyltransferase superfamily protein; IPR002213 (UDP-glucuronosyl/UDP-glucosyltransferase); GO:0008152 (metabolic process);Dbxref=Gene3D:G3DSA:3.40.50.2000,InterPro:IPR002213,PANTHER:PTHR11926,PANTHER:PTHR11926:SF15,Pfam:PF00201,Superfamily:SSF53756;Ontology_term=GO:0008152,GO:0016758;
IN	Glyma.01G021800	Glyma.01G021800	Gm01	2202660	8289	between	2194371	2230781	ss715578706_ss715578717	uncharacterized protein At2g29880-like [Glycine max];
IN	Glyma.01G021900	Glyma.01G021900	Gm01	2206053	11682	between	2194371	2230781	ss715578706_ss715578717	UDP-Glycosyltransferase superfamily protein; IPR002213 (UDP-glucuronosyl/UDP-glucosyltransferase); GO:0008152 (metabolic process);Dbxref=Gene3D:G3DSA:3.40.50.2000,InterPro:IPR002213,PANTHER:PTHR11926,PANTHER:PTHR11926:SF15,Pfam:PF00201,Superfamily:SSF53756;Ontology_term=GO:0008152,GO:0016758;
IN	Glyma.01G022000	Glyma.01G022000	Gm01	2210269	15898	between	2194371	2230781	ss715578706_ss715578717	uncharacterized protein LOC100781184 [Glycine max]; IPR008507 (Protein of unknown function DUF789);Dbxref=InterPro:IPR008507,PANTHER:PTHR31343,Pfam:PF05623;
IN	Glyma.01G022100	Glyma.01G022100	Gm01	2211245	16874	between	2194371	2230781	ss715578706_ss715578717	histone H2A 2; IPR009072 (Histone-fold); GO:0000786 (nucleosome), GO:0003677 (DNA binding), GO:0005634 (nucleus), GO:0006334 (nucleosome assembly), GO:0046982 (protein heterodimerization activity);Dbxref=Gene3D:G3DSA:1.10.20.10,InterPro:IPR002119,InterPro:IPR007125,InterPro:IPR009072,PANTHER:PTHR23430,PRINTS:PR00620,Pfam:PF00125,Prosite:PS00046,SMART:SM00414,Superfamily:SSF47113;Ontology_term=GO:…
IN	Glyma.01G022200	Glyma.01G022200	Gm01	2213228	17553	between	2194371	2230781	ss715578706_ss715578717	PATATIN-like protein 9;Dbxref=Gene3D:G3DSA:3.40.1090.10,PANTHER:PTHR32241,PANTHER:PTHR32241:SF2;
IN	Glyma.01G022300	Glyma.01G022300	Gm01	2216411	14370	between	2194371	2230781	ss715578706_ss715578717	UDP-Glycosyltransferase superfamily protein; IPR002213 (UDP-glucuronosyl/UDP-glucosyltransferase); GO:0008152 (metabolic process);Dbxref=Gene3D:G3DSA:3.40.50.2000,InterPro:IPR002213,PANTHER:PTHR11926,PANTHER:PTHR11926:SF15,Pfam:PF00201,Prosite:PS00375,Superfamily:SSF53756;Ontology_term=GO:0008152,GO:0016758;
IN	na	Glyma.01G022400	Gm01	2238540	7759	after	2194371	2230781	ss715578706_ss715578717	Protein kinase superfamily protein; IPR011009 (Protein kinase-like domain), IPR013320 (Concanavalin A-like lectin/glucanase, subgroup); GO:0004672 (protein kinase activity), GO:0004674 (protein serine/threonine kinase activity), GO:0005524 (ATP binding), GO:0006468 (protein phosphorylation);Dbxref=Gene3D:G3DSA:1.10.510.10,Gene3D:G3DSA:2.60.120.200,Gene3D:G3DSA:3.30.200.20,InterPro:IPR000719,Inter…
IN	na	Glyma.01G022500	Gm01	2248784	18003	after	2194371	2230781	ss715578706_ss715578717	AP2-like ethylene-responsive transcription factor AIL6-like [Glycine max]; IPR016177 (DNA-binding domain); GO:0003677 (DNA binding), GO:0003700 (sequence-specific DNA binding transcription factor activity);Dbxref=Gene3D:G3DSA:3.30.730.10,InterPro:IPR001471,InterPro:IPR016177,PANTHER:PTHR32467,PANTHER:PTHR32467:SF1,PRINTS:PR00367,Pfam:PF00847,Prosite:PS51032,SMART:SM00380,Superfamily:SSF54171;Onto…
IN	na	Glyma.01G022600	Gm01	2284164	53383	after	2194371	2230781	ss715578706_ss715578717	protein kinase family protein; IPR011009 (Protein kinase-like domain), IPR013083 (Zinc finger, RING/FYVE/PHD-type); GO:0000151 (ubiquitin ligase complex), GO:0004672 (protein kinase activity), GO:0004842 (ubiquitin-protein ligase activity), GO:0005524 (ATP binding), GO:0006468 (protein phosphorylation), GO:0016567 (protein ubiquitination);Dbxref=Coils:Coil,Gene3D:G3DSA:1.10.510.10,Gene3D:G3DSA:3.…
IN	na	Glyma.01G022700	Gm01	2290335	59554	after	2194371	2230781	ss715578706_ss715578717	nucleobase-ascorbate transporter 12; IPR006043 (Xanthine/uracil/vitamin C permease); GO:0005215 (transporter activity), GO:0006810 (transport), GO:0016020 (membrane), GO:0055085 (transmembrane transport);Dbxref=InterPro:IPR006043,PANTHER:PTHR11119,PANTHER:PTHR11119:SF8,Pfam:PF00860;Ontology_term=GO:0005215,GO:0006810,GO:0016020,GO:0055085;
IN	na	Glyma.01G022800	Gm01	2300434	69653	after	2194371	2230781	ss715578706_ss715578717	SGT1-plant-like protein; IPR010770 (SGT1);Dbxref=InterPro:IPR010770,PANTHER:PTHR13060,Pfam:PF07093;
IN	na	Glyma.01G022900	Gm01	2306233	75452	after	2194371	2230781	ss715578706_ss715578717	Kinase interacting (KIP1-like) family protein; IPR011684 (KIP1-like);Dbxref=Coils:Coil,InterPro:IPR011684,PANTHER:PTHR31631,PANTHER:PTHR31631:SF0,Pfam:PF07765;
IN	na	Glyma.01G023000	Gm01	2315939	85158	after	2194371	2230781	ss715578706_ss715578717	uncharacterized protein LOC102669532 isoform X3 [Glycine max];
IN	na	Glyma.01G023100	Gm01	2329249	98468	after	2194371	2230781	ss715578706_ss715578717	uncharacterized protein At4g38062-like [Glycine max];Dbxref=Coils:Coil;
IN	na	Glyma.01G039000	Gm01	4216887	72552	before	4289439	4289439	ss715579430_ss715579430	disease resistance protein (TIR-NBS-LRR class), putative; IPR000157 (Toll/interleukin-1 receptor homology (TIR) domain), IPR000767 (Disease resistance protein), IPR001611 (Leucine-rich repeat), IPR003591 (Leucine-rich repeat, typical subtype), IPR027417 (P-loop containing nucleoside triphosphate hydrolase); GO:0005515 (protein binding), GO:0006952 (defense response), GO:0007165 (signal transducti…
IN	na	Glyma.01G039100	Gm01	4236240	53199	before	4289439	4289439	ss715579430_ss715579430	uncharacterized protein LOC100784688 isoform X1 [Glycine max];
IN	na	Glyma.01G039200	Gm01	4241385	48054	before	4289439	4289439	ss715579430_ss715579430	transcription factor bHLH79-like [Glycine max]; IPR011598 (Myc-type, basic helix-loop-helix (bHLH) domain); GO:0046983 (protein dimerization activity);Dbxref=Coils:Coil,Gene3D:G3DSA:4.10.280.10,InterPro:IPR011598,PANTHER:PTHR12565,PANTHER:PTHR12565:SF7,Pfam:PF00010,Prosite:PS50888,SMART:SM00353,Superfamily:SSF47459;Ontology_term=GO:0046983;
IN	na	Glyma.01G039300	Gm01	4257454	31985	before	4289439	4289439	ss715579430_ss715579430	indole-3-acetic acid inducible 9; IPR003311 (AUX/IAA protein); GO:0005634 (nucleus), GO:0046983 (protein dimerization activity);Dbxref=InterPro:IPR003311,InterPro:IPR011525,PANTHER:PTHR31734,PANTHER:PTHR31734:SF0,Pfam:PF02309,Prosite:PS50962,Superfamily:SSF54277;Ontology_term=GO:0005634,GO:0006355,GO:0046983;
IN	na	Glyma.01G039400	Gm01	4272829	16610	before	4289439	4289439	ss715579430_ss715579430	Encodes protein with unknown function whose expression is repressed by inoculation with Agrobacterium tumerifaciens.;Dbxref=Coils:Coil,Superfamily:SSF57997;
IN	Glyma.01G039500	Glyma.01G039500	Gm01	4292579	3140	after	4289439	4289439	ss715579430_ss715579430	uncharacterized protein LOC100819425 isoform X5 [Glycine max]; IPR009769 (Domain of unknown function DUF1336);Dbxref=InterPro:IPR009769,PANTHER:PTHR31558,PANTHER:PTHR31558:SF0,Pfam:PF07059;
IN	na	Glyma.01G039600	Gm01	4301588	12149	after	4289439	4289439	ss715579430_ss715579430	receptor-like protein kinase 2; IPR001611 (Leucine-rich repeat), IPR003591 (Leucine-rich repeat, typical subtype), IPR013210 (Leucine-rich repeat-containing N-terminal, type 2); GO:0005515 (protein binding);Dbxref=Gene3D:G3DSA:3.80.10.10,InterPro:IPR001611,InterPro:IPR003591,InterPro:IPR013210,PANTHER:PTHR24420,PANTHER:PTHR24420:SF445,PRINTS:PR00019,Pfam:PF00560,Pfam:PF08263,Pfam:PF13855,Prosite:…
IN	na	Glyma.01G039700	Gm01	4307486	18047	after	4289439	4289439	ss715579430_ss715579430	exocyst complex component 84B; IPR016159 (Cullin repeat-like-containing domain);Dbxref=Coils:Coil,InterPro:IPR016159,PANTHER:PTHR21426,PANTHER:PTHR21426:SF4,Pfam:PF08700,Superfamily:SSF74788;
IN	na	Glyma.01G039800	Gm01	4318917	29478	after	4289439	4289439	ss715579430_ss715579430	probable beta-1,3-galactosyltransferase 19-like [Glycine max]; IPR002659 (Glycosyl transferase, family 31), IPR008985 (Concanavalin A-like lectin/glucanases superfamily), IPR013320 (Concanavalin A-like lectin/glucanase, subgroup); GO:0006486 (protein glycosylation), GO:0008378 (galactosyltransferase activity), GO:0016020 (membrane), GO:0030246 (carbohydrate binding);Dbxref=Gene3D:G3DSA:2.60.120.2…
IN	na	Glyma.01G039900	Gm01	4324978	35539	after	4289439	4289439	ss715579430_ss715579430	wall-associated receptor kinase-like 15-like [Glycine max]; IPR025287 (Wall-associated receptor kinase galacturonan-binding domain); GO:0030247 (polysaccharide binding);Dbxref=InterPro:IPR025287,Pfam:PF13947,Pfam:PF14380;Ontology_term=GO:0030247;
IN	na	Glyma.01G040000	Gm01	4337285	47846	after	4289439	4289439	ss715579430_ss715579430	Glutathione S-transferase family protein; IPR010987 (Glutathione S-transferase, C-terminal-like), IPR012336 (Thioredoxin-like fold); GO:0005515 (protein binding);Dbxref=Gene3D:G3DSA:1.20.1050.10,Gene3D:G3DSA:3.40.30.10,InterPro:IPR004045,InterPro:IPR004046,InterPro:IPR010987,InterPro:IPR012336,PANTHER:PTHR11260,PANTHER:PTHR11260:SF16,Pfam:PF00043,Pfam:PF13417,Prosite:PS50404,Prosite:PS50405,Super…
IN	na	Glyma.01G040100	Gm01	4342137	52698	after	4289439	4289439	ss715579430_ss715579430	Glutathione S-transferase family protein; IPR010987 (Glutathione S-transferase, C-terminal-like);Dbxref=Gene3D:G3DSA:1.20.1050.10,InterPro:IPR010987,PANTHER:PTHR11260,PANTHER:PTHR11260:SF16,Prosite:PS50405,Superfamily:SSF47616;
IN	na	Glyma.01G040200	Gm01	4346528	57089	after	4289439	4289439	ss715579430_ss715579430	Glutathione S-transferase family protein; IPR010987 (Glutathione S-transferase, C-terminal-like), IPR012336 (Thioredoxin-like fold); GO:0005515 (protein binding);Dbxref=Gene3D:G3DSA:1.20.1050.10,Gene3D:G3DSA:3.40.30.10,InterPro:IPR004045,InterPro:IPR004046,InterPro:IPR010987,InterPro:IPR012336,PANTHER:PTHR11260,PANTHER:PTHR11260:SF16,Pfam:PF00043,Pfam:PF13417,Prosite:PS50404,Prosite:PS50405,Super…
IN	na	Glyma.01G040300	Gm01	4356011	66572	after	4289439	4289439	ss715579430_ss715579430	Tetratricopeptide repeat (TPR)-like superfamily protein; IPR011990 (Tetratricopeptide-like helical); GO:0005515 (protein binding);Dbxref=Coils:Coil,Gene3D:G3DSA:1.25.40.10,InterPro:IPR011990,PANTHER:PTHR32526,PANTHER:PTHR32526:SF2,Prosite:PS51257,Superfamily:SSF48452;Ontology_term=GO:0005515;
IN	na	Glyma.01G040400	Gm01	4374337	84898	after	4289439	4289439	ss715579430_ss715579430	Actin cross-linking protein; IPR007679 (Protein of unknown function DUF569), IPR008999 (Actin cross-linking);Dbxref=Gene3D:G3DSA:2.80.10.50,InterPro:IPR007679,InterPro:IPR008999,PANTHER:PTHR31205,PANTHER:PTHR31205:SF0,Pfam:PF04601,Superfamily:SSF50405;
IN	na	Glyma.01G040500	Gm01	4382068	92629	after	4289439	4289439	ss715579430_ss715579430	small multi-drug export protein, putative; IPR009577 (Putative small multi-drug export);Dbxref=InterPro:IPR009577,Pfam:PF06695;
IN	na	Glyma.01G040600	Gm01	4389430	99991	after	4289439	4289439	ss715579430_ss715579430	DNAJ homologue 3; IPR001623 (DnaJ domain), IPR002939 (Chaperone DnaJ, C-terminal); GO:0006457 (protein folding), GO:0051082 (unfolded protein binding);Dbxref=Gene3D:G3DSA:1.10.287.110,Gene3D:G3DSA:2.60.260.20,InterPro:IPR001623,InterPro:IPR002939,InterPro:IPR008971,InterPro:IPR018253,PANTHER:PTHR24077,PANTHER:PTHR24077:SF177,PRINTS:PR00625,Pfam:PF00226,Pfam:PF01556,Prosite:PS00636,Prosite:PS50076…
IN	Glyma.01G067500	Glyma.01G067500	Gm01	11025196	62818	before	11088014	11088014	ss715578432_ss715578432	uncharacterized protein LOC102670101 [Glycine max]; IPR007527 (Zinc finger, SWIM-type); GO:0008270 (zinc ion binding);Dbxref=InterPro:IPR007527,Pfam:PF04434,Prosite:PS50966;Ontology_term=GO:0008270;
IN	Glyma.01G067600	Glyma.01G067600	Gm01	11027942	60072	before	11088014	11088014	ss715578432_ss715578432	sugar porter (SP) family MFS transporter; IPR005828 (General substrate transporter), IPR016196 (Major facilitator superfamily domain, general substrate transporter); GO:0005215 (transporter activity), GO:0006810 (transport), GO:0016020 (membrane), GO:0016021 (integral component of membrane), GO:0022857 (transmembrane transporter activity), GO:0022891 (substrate-specific transmembrane transporter …
IN	Glyma.01G067700	Glyma.01G067700	Gm01	11104133	16119	after	11088014	11088014	ss715578432_ss715578432	root meristem growth factor 2-like isoform X2 [Glycine max];
IN	na	Glyma.01G072300	Gm01	13343545	67774	before	13411319	13411319	ss715578480_ss715578480	disease resistance protein (CC-NBS-LRR class) family protein;Dbxref=Gene3D:G3DSA:3.80.10.10,Superfamily:SSF52047;
IN	na	Glyma.01G072400	Gm01	13351601	59718	before	13411319	13411319	ss715578480_ss715578480	ATP binding; GTP binding; nucleotide binding; nucleoside-triphosphatases; IPR000767 (Disease resistance protein), IPR027417 (P-loop containing nucleoside triphosphate hydrolase); GO:0000166 (nucleotide binding), GO:0006952 (defense response), GO:0017111 (nucleoside-triphosphatase activity), GO:0043531 (ADP binding);Dbxref=Coils:Coil,Gene3D:G3DSA:3.40.50.300,Gene3D:G3DSA:3.80.10.10,InterPro:IPR000…
IN	Glyma.01G072500	Glyma.01G072500	Gm01	13392512	18807	before	13411319	13411319	ss715578480_ss715578480	PP2A regulatory subunit TAP46-like protein; IPR007304 (TAP42-like protein); GO:0009966 (regulation of signal transduction);Dbxref=InterPro:IPR007304,PANTHER:PTHR10933,PANTHER:PTHR10933:SF9,Pfam:PF04177;Ontology_term=GO:0009966;
IN	Glyma.01G072600	Glyma.01G072600	Gm01	13401203	10116	before	13411319	13411319	ss715578480_ss715578480	THO complex subunit 4-like isoform X2 [Glycine max];Dbxref=PANTHER:PTHR19965,PANTHER:PTHR19965:SF20;
IN	Glyma.01G072700	Glyma.01G072700	Gm01	13439504	28185	after	13411319	13411319	ss715578480_ss715578480	Survival protein SurE-like phosphatase/nucleotidase; IPR002828 (Survival protein SurE-like phosphatase/nucleotidase); GO:0016787 (hydrolase activity);Dbxref=Gene3D:G3DSA:3.40.1210.10,InterPro:IPR002828,Pfam:PF01975,Superfamily:SSF64167;Ontology_term=GO:0016787;
IN	Glyma.01G072800	Glyma.01G072800	Gm01	13442676	31357	after	13411319	13411319	ss715578480_ss715578480	uncharacterized protein LOC100795565 isoform X1 [Glycine max];
IN	na	Glyma.01G072900	Gm01	13456516	45197	after	13411319	13411319	ss715578480_ss715578480	Protein kinase superfamily protein;
IN	na	Glyma.01G073000	Gm01	13460376	49057	after	13411319	13411319	ss715578480_ss715578480	d-2-hydroxyglutarate dehydrogenase, mitochondrial-like [Glycine max];
IN	na	Glyma.01G073100	Gm01	13467063	55744	after	13411319	13411319	ss715578480_ss715578480	GATA transcription factor 3; IPR013088 (Zinc finger, NHR/GATA-type); GO:0003700 (sequence-specific DNA binding transcription factor activity), GO:0008270 (zinc ion binding), GO:0043565 (sequence-specific DNA binding);Dbxref=Gene3D:G3DSA:3.30.50.10,InterPro:IPR000679,InterPro:IPR013088,PANTHER:PTHR10071,PANTHER:PTHR10071:SF113,Pfam:PF00320,Prosite:PS00344,Prosite:PS50114,SMART:SM00401,Superfamily:…
IN	na	Glyma.01G073900	Gm01	14565492	99302	before	14664794	14664794	ss715578590_ss715578590	phosphate transporter 4; 5; IPR011701 (Major facilitator superfamily), IPR016196 (Major facilitator superfamily domain, general substrate transporter); GO:0016021 (integral component of membrane), GO:0055085 (transmembrane transport);Dbxref=Gene3D:G3DSA:1.20.1250.20,InterPro:IPR011701,InterPro:IPR016196,InterPro:IPR020846,PANTHER:PTHR11662,PANTHER:PTHR11662:SF23,Pfam:PF07690,Prosite:PS50850,Super…
IN	Glyma.01G074000	Glyma.01G074000	Gm01	14658608	6186	before	14664794	14664794	ss715578590_ss715578590	E3 ubiquitin-protein ligase BRE1-like protein; IPR013083 (Zinc finger, RING/FYVE/PHD-type); GO:0005515 (protein binding), GO:0008270 (zinc ion binding), GO:0046872 (metal ion binding);Dbxref=Coils:Coil,Gene3D:G3DSA:3.30.40.10,InterPro:IPR001841,InterPro:IPR013083,InterPro:IPR017907,InterPro:IPR018957,PANTHER:PTHR23163,PANTHER:PTHR23163:SF0,Pfam:PF00097,Prosite:PS00518,Prosite:PS50089,SMART:SM0018…
IN	Glyma.01G074100	Glyma.01G074100	Gm01	14759859	95065	after	14664794	14664794	ss715578590_ss715578590	Unknown protein;
IN	na	Glyma.04G071700	Gm04	5973311	96071	before	6071932	6069382	ss715589109_ss715589108	Protein phosphatase 2A regulatory B subunit family protein; IPR002554 (Protein phosphatase 2A, regulatory B subunit, B56), IPR016024 (Armadillo-type fold); GO:0000159 (protein phosphatase type 2A complex), GO:0005488 (binding), GO:0007165 (signal transduction), GO:0008601 (protein phosphatase type 2A regulator activity);Dbxref=InterPro:IPR002554,InterPro:IPR016024,PANTHER:PTHR10257,PIR:PIRSF02804…
IN	na	Glyma.04G071800	Gm04	5990355	79027	before	6071932	6069382	ss715589109_ss715589108	RING finger protein 38-like [Glycine max]; IPR013083 (Zinc finger, RING/FYVE/PHD-type); GO:0005515 (protein binding), GO:0008270 (zinc ion binding);Dbxref=Gene3D:G3DSA:3.30.40.10,InterPro:IPR001841,InterPro:IPR013083,PANTHER:PTHR14155,PANTHER:PTHR14155:SF24,Pfam:PF13639,Prosite:PS50089,SMART:SM00184,Superfamily:SSF57850;Ontology_term=GO:0005515,GO:0008270;
IN	na	Glyma.04G071900	Gm04	6002228	67154	before	6071932	6069382	ss715589109_ss715589108	SPOC domain / Transcription elongation factor S-II protein; IPR003618 (Transcription elongation factor S-II, central domain), IPR012921 (Spen paralogue and orthologue SPOC, C-terminal); GO:0005634 (nucleus), GO:0008270 (zinc ion binding);Dbxref=Gene3D:G3DSA:1.10.472.30,InterPro:IPR003618,InterPro:IPR012921,InterPro:IPR017890,PANTHER:PTHR11477,Pfam:PF07500,Pfam:PF07744,Prosite:PS51321,SMART:SM0051…
IN	na	Glyma.04G072000	Gm04	6006597	62785	before	6071932	6069382	ss715589109_ss715589108	DNAJ homologue 3; IPR001623 (DnaJ domain), IPR002939 (Chaperone DnaJ, C-terminal); GO:0006457 (protein folding), GO:0051082 (unfolded protein binding);Dbxref=Gene3D:G3DSA:1.10.287.110,Gene3D:G3DSA:2.60.260.20,InterPro:IPR001623,InterPro:IPR002939,InterPro:IPR008971,InterPro:IPR018253,PANTHER:PTHR24077,PANTHER:PTHR24077:SF183,PRINTS:PR00625,Pfam:PF00226,Pfam:PF01556,Prosite:PS00636,Prosite:PS50076…
IN	na	Glyma.04G072100	Gm04	6011789	57593	before	6071932	6069382	ss715589109_ss715589108	Unknown protein;
IN	na	Glyma.04G072200	Gm04	6017005	52377	before	6071932	6069382	ss715589109_ss715589108	uncharacterized protein LOC102663546 isoform X1 [Glycine max];
IN	na	Glyma.04G072300	Gm04	6022814	46568	before	6071932	6069382	ss715589109_ss715589108	oxygen-evolving complex/thylakoid lumenal 25.6 kDa protein; IPR002683 (Photosystem II PsbP, oxygen evolving complex); GO:0005509 (calcium ion binding), GO:0009523 (photosystem II), GO:0009654 (photosystem II oxygen evolving complex), GO:0015979 (photosynthesis), GO:0019898 (extrinsic component of membrane);Dbxref=Gene3D:G3DSA:3.40.1000.10,InterPro:IPR002683,InterPro:IPR016123,Pfam:PF01789,Superfa…
IN	na	Glyma.04G072400	Gm04	6041652	27730	before	6071932	6069382	ss715589109_ss715589108	embryo defective 2410; IPR007452 (Protein of unknown function DUF490);Dbxref=Coils:Coil,InterPro:IPR007452,Pfam:PF04357;
IN	na	Glyma.04G072500	Gm04	6029148	40234	before	6071932	6069382	ss715589109_ss715589108	Endonuclease-reverse transcriptase n=1 Tax=Haemonchus contortus RepID=U6PGY6_HAECO; IPR005135 (Endonuclease/exonuclease/phosphatase), IPR027124 (SWR1-complex protein 5/Craniofacial development protein);Dbxref=Gene3D:G3DSA:3.60.10.10,InterPro:IPR005135,InterPro:IPR027124,PANTHER:PTHR23227,Pfam:PF03372,Superfamily:SSF56219;
IN	na	Glyma.04G072600	Gm04	6061273	8109	before	6071932	6069382	ss715589109_ss715589108	copper ion binding;Dbxref=Coils:Coil,PANTHER:PTHR31365,PANTHER:PTHR31365:SF0;
IN	na	Glyma.04G072700	Gm04	6066788	2594	before	6071932	6069382	ss715589109_ss715589108	syntaxin-32-like [Glycine max]; IPR010989 (t-SNARE); GO:0005484 (SNAP receptor activity), GO:0005515 (protein binding), GO:0006886 (intracellular protein transport), GO:0016020 (membrane), GO:0016192 (vesicle-mediated transport);Dbxref=Gene3D:G3DSA:1.20.58.70,InterPro:IPR000727,InterPro:IPR006011,InterPro:IPR006012,InterPro:IPR010989,PANTHER:PTHR19957,PANTHER:PTHR19957:SF3,Pfam:PF00804,Pfam:PF057…
IN	na	Glyma.04G072800	Gm04	6075668	3736	after	6071932	6069382	ss715589109_ss715589108	syntaxin-32-like [Glycine max]; IPR010989 (t-SNARE); GO:0005484 (SNAP receptor activity), GO:0005515 (protein binding), GO:0006886 (intracellular protein transport), GO:0016020 (membrane), GO:0016192 (vesicle-mediated transport);Dbxref=Gene3D:G3DSA:1.20.58.70,InterPro:IPR000727,InterPro:IPR006011,InterPro:IPR006012,InterPro:IPR010989,PANTHER:PTHR19957,PANTHER:PTHR19957:SF3,Pfam:PF00804,Pfam:PF057…
IN	na	Glyma.04G072900	Gm04	6075210	3278	after	6071932	6069382	ss715589109_ss715589108	Unknown protein;
IN	na	Glyma.04G073000	Gm04	6088077	16145	after	6071932	6069382	ss715589109_ss715589108	sulfate transporter-like protein;Dbxref=PANTHER:PTHR31970,PANTHER:PTHR31970:SF0;
IN	na	Glyma.04G073100	Gm04	6093184	21252	after	6071932	6069382	ss715589109_ss715589108	zinc ion binding; IPR007527 (Zinc finger, SWIM-type); GO:0008270 (zinc ion binding);Dbxref=InterPro:IPR007527,Prosite:PS50966;Ontology_term=GO:0008270;
IN	na	Glyma.04G073200	Gm04	6102961	31029	after	6071932	6069382	ss715589109_ss715589108	uncharacterized protein LOC100789230 isoform X1 [Glycine max]; IPR007650 (Protein of unknown function DUF581);Dbxref=InterPro:IPR007650,Pfam:PF04570,Prosite:PS51257;
IN	na	Glyma.04G073300	Gm04	6112895	40963	after	6071932	6069382	ss715589109_ss715589108	Unknown protein;
IN	na	Glyma.04G073400	Gm04	6119868	47936	after	6071932	6069382	ss715589109_ss715589108	uncharacterized protein LOC100798551 isoform X4 [Glycine max];
IN	na	Glyma.04G073500	Gm04	6122088	50156	after	6071932	6069382	ss715589109_ss715589108	putative cyclic nucleotide-gated ion channel 8-like isoform X2 [Glycine max]; IPR003938 (Potassium channel, voltage-dependent, EAG/ELK/ERG); GO:0005216 (ion channel activity), GO:0005249 (voltage-gated potassium channel activity), GO:0006811 (ion transport), GO:0006813 (potassium ion transport), GO:0016020 (membrane), GO:0055085 (transmembrane transport);Dbxref=Gene3D:G3DSA:1.10.287.70,Gene3D:G3D…
IN	na	Glyma.04G073600	Gm04	6129436	57504	after	6071932	6069382	ss715589109_ss715589108	zinc finger protein, putative;
IN	na	Glyma.04G073700	Gm04	6140319	68387	after	6071932	6069382	ss715589109_ss715589108	aminoacyl-tRNA synthetase;Dbxref=Coils:Coil;
IN	na	Glyma.04G073800	Gm04	6144280	72348	after	6071932	6069382	ss715589109_ss715589108	N-acetyl-l-glutamate kinase; IPR001048 (Aspartate/glutamate/uridylate kinase), IPR001057 (Glutamate/acetylglutamate kinase), IPR004662 (Acetylglutamate kinase); GO:0003991 (acetylglutamate kinase activity), GO:0004349 (glutamate 5-kinase activity), GO:0005737 (cytoplasm), GO:0006526 (arginine biosynthetic process), GO:0006561 (proline biosynthetic process);Dbxref=Gene3D:G3DSA:3.40.1160.10,HAMAP:M…
IN	na	Glyma.04G073900	Gm04	6153509	81577	after	6071932	6069382	ss715589109_ss715589108	DDB1- and CUL4-associated factor homolog 1-like [Glycine max]; IPR006594 (LisH dimerisation motif), IPR015943 (WD40/YVTN repeat-like-containing domain), IPR016024 (Armadillo-type fold); GO:0005488 (binding), GO:0005515 (protein binding);Dbxref=Gene3D:G3DSA:2.130.10.10,InterPro:IPR001680,InterPro:IPR006594,InterPro:IPR015943,InterPro:IPR016024,InterPro:IPR017986,PANTHER:PTHR13129,PANTHER:PTHR13129…
IN	na	Glyma.04G074000	Gm04	6161745	89813	after	6071932	6069382	ss715589109_ss715589108	glucan endo-1,3-beta-glucosidase 5-like [Glycine max]; IPR000490 (Glycoside hydrolase, family 17), IPR012946 (X8), IPR017853 (Glycoside hydrolase, superfamily); GO:0005975 (carbohydrate metabolic process);Dbxref=Gene3D:G3DSA:3.20.20.80,InterPro:IPR000490,InterPro:IPR012946,InterPro:IPR013781,InterPro:IPR017853,PANTHER:PTHR32227,PANTHER:PTHR32227:SF25,Pfam:PF00332,Pfam:PF07983,Prosite:PS00587,SMAR…
IN	na	Glyma.04G074100	Gm04	6169009	97077	after	6071932	6069382	ss715589109_ss715589108	uncharacterized protein LOC100781708 isoform X2 [Glycine max]; IPR009606 (Protein of unknown function DUF1218);Dbxref=InterPro:IPR009606,PANTHER:PTHR31769,PANTHER:PTHR31769:SF1,Pfam:PF06749;
IN	na	Glyma.05G123800	Gm05	31756758	97448	before	31854206	31854206	ss715590708_ss715590708	receptor-like protein kinase 2;Dbxref=Gene3D:G3DSA:3.80.10.10,PANTHER:PTHR24420,PANTHER:PTHR24420:SF445,PRINTS:PR00019,Superfamily:SSF52058;
IN	na	Glyma.05G123900	Gm05	31762123	92083	before	31854206	31854206	ss715590708_ss715590708	receptor-like protein kinase 2; IPR013210 (Leucine-rich repeat-containing N-terminal, type 2);Dbxref=Gene3D:G3DSA:3.80.10.10,InterPro:IPR013210,PANTHER:PTHR24420,Pfam:PF08263,Superfamily:SSF52058;
IN	na	Glyma.05G124000	Gm05	31767214	86992	before	31854206	31854206	ss715590708_ss715590708	receptor-like protein kinase 2-like [Glycine max]; IPR001611 (Leucine-rich repeat), IPR013210 (Leucine-rich repeat-containing N-terminal, type 2); GO:0005515 (protein binding);Dbxref=Gene3D:G3DSA:3.80.10.10,InterPro:IPR001611,InterPro:IPR013210,PANTHER:PTHR24420,PRINTS:PR00019,Pfam:PF00560,Pfam:PF08263,Pfam:PF13855,Superfamily:SSF52058;Ontology_term=GO:0005515;
IN	na	Glyma.05G124100	Gm05	31772899	81307	before	31854206	31854206	ss715590708_ss715590708	alpha N-terminal protein methyltransferase 1-like isoform X1 [Glycine max]; IPR008576 (Protein of unknown function DUF858, methyltransferase-like); GO:0008168 (methyltransferase activity);Dbxref=Gene3D:G3DSA:3.40.50.150,InterPro:IPR008576,PANTHER:PTHR12753,PANTHER:PTHR12753:SF0,PIR:PIRSF016958,Pfam:PF05891,Superfamily:SSF53335;Ontology_term=GO:0008168;
IN	na	Glyma.05G124200	Gm05	31777757	76449	before	31854206	31854206	ss715590708_ss715590708	receptor kinase 2; IPR011009 (Protein kinase-like domain), IPR013320 (Concanavalin A-like lectin/glucanase, subgroup); GO:0004672 (protein kinase activity), GO:0005524 (ATP binding), GO:0006468 (protein phosphorylation);Dbxref=Gene3D:G3DSA:1.10.510.10,Gene3D:G3DSA:2.60.120.200,Gene3D:G3DSA:3.30.200.20,Gene3D:G3DSA:3.80.10.10,InterPro:IPR000719,InterPro:IPR001245,InterPro:IPR011009,InterPro:IPR013…
IN	na	Glyma.05G124300	Gm05	31779878	74328	before	31854206	31854206	ss715590708_ss715590708	DNA polymerase delta subunit 4; IPR007218 (DNA polymerase delta, subunit 4); GO:0005634 (nucleus), GO:0006260 (DNA replication);Dbxref=InterPro:IPR007218,PANTHER:PTHR14303,Pfam:PF04081;Ontology_term=GO:0005634,GO:0006260;
IN	na	Glyma.05G124400	Gm05	31781092	73114	before	31854206	31854206	ss715590708_ss715590708	photosynthetic electron transfer A chrC:61657-62619 FORWARD; IPR002325 (Cytochrome f), IPR024058 (Cytochrome f transmembrane anchor); GO:0005506 (iron ion binding), GO:0009055 (electron carrier activity), GO:0015979 (photosynthesis), GO:0020037 (heme binding), GO:0031361 (integral component of thylakoid membrane);Dbxref=Gene3D:G3DSA:1.20.5.700,InterPro:IPR002325,InterPro:IPR024058,PRINTS:PR00610,…
IN	na	Glyma.05G124500	Gm05	31795767	58439	before	31854206	31854206	ss715590708_ss715590708	ubiquitin-protein ligase, putative; IPR004162 (E3 ubiquitin-protein ligase SINA like), IPR013083 (Zinc finger, RING/FYVE/PHD-type); GO:0004842 (ubiquitin-protein ligase activity), GO:0005515 (protein binding), GO:0005634 (nucleus), GO:0006511 (ubiquitin-dependent protein catabolic process), GO:0007275 (multicellular organismal development), GO:0008270 (zinc ion binding), GO:0016567 (protein ubiqu…
IN	na	Glyma.05G124600	Gm05	31800738	53468	before	31854206	31854206	ss715590708_ss715590708	uncharacterized protein LOC102670438 [Glycine max];
IN	na	Glyma.05G124700	Gm05	31812480	41726	before	31854206	31854206	ss715590708_ss715590708	ankyrin repeat family protein; IPR013103 (Reverse transcriptase, RNA-dependent DNA polymerase), IPR020683 (Ankyrin repeat-containing domain), IPR026961 (PGG domain); GO:0005515 (protein binding);Dbxref=Gene3D:G3DSA:1.25.40.20,InterPro:IPR002110,InterPro:IPR013103,InterPro:IPR020683,InterPro:IPR026961,PANTHER:PTHR24198,Pfam:PF00023,Pfam:PF07727,Pfam:PF12796,Pfam:PF13962,Prosite:PS50088,Prosite:PS5…
IN	na	Glyma.05G124800	Gm05	31819451	34755	before	31854206	31854206	ss715590708_ss715590708	FAD-binding Berberine family protein; IPR012951 (Berberine/berberine-like), IPR016166 (FAD-binding, type 2); GO:0003824 (catalytic activity), GO:0008762 (UDP-N-acetylmuramate dehydrogenase activity), GO:0016491 (oxidoreductase activity), GO:0050660 (flavin adenine dinucleotide binding), GO:0055114 (oxidation-reduction process);Dbxref=Gene3D:G3DSA:3.30.43.10,Gene3D:G3DSA:3.30.465.10,InterPro:IPR00…
IN	na	Glyma.05G124900	Gm05	31832739	21467	before	31854206	31854206	ss715590708_ss715590708	FAD-binding Berberine family protein; IPR012951 (Berberine/berberine-like), IPR016166 (FAD-binding, type 2); GO:0003824 (catalytic activity), GO:0008762 (UDP-N-acetylmuramate dehydrogenase activity), GO:0016491 (oxidoreductase activity), GO:0050660 (flavin adenine dinucleotide binding), GO:0055114 (oxidation-reduction process);Dbxref=Gene3D:G3DSA:3.30.43.10,Gene3D:G3DSA:3.30.465.10,InterPro:IPR00…
IN	na	Glyma.05G125000	Gm05	31843224	10982	before	31854206	31854206	ss715590708_ss715590708	FAD-binding Berberine family protein; IPR012951 (Berberine/berberine-like), IPR016166 (FAD-binding, type 2); GO:0003824 (catalytic activity), GO:0008762 (UDP-N-acetylmuramate dehydrogenase activity), GO:0016491 (oxidoreductase activity), GO:0050660 (flavin adenine dinucleotide binding), GO:0055114 (oxidation-reduction process);Dbxref=Gene3D:G3DSA:3.30.43.10,Gene3D:G3DSA:3.30.465.10,InterPro:IPR00…
IN	Glyma.05G125100	Glyma.05G125100	Gm05	31847931	6275	before	31854206	31854206	ss715590708_ss715590708	FAD-binding Berberine family protein; IPR016166 (FAD-binding, type 2); GO:0003824 (catalytic activity), GO:0008762 (UDP-N-acetylmuramate dehydrogenase activity), GO:0016491 (oxidoreductase activity), GO:0050660 (flavin adenine dinucleotide binding), GO:0055114 (oxidation-reduction process);Dbxref=Gene3D:G3DSA:3.30.43.10,Gene3D:G3DSA:3.30.465.10,InterPro:IPR006094,InterPro:IPR016166,InterPro:IPR01…
IN	Glyma.05G125200	Glyma.05G125200	Gm05	31855477	1271	after	31854206	31854206	ss715590708_ss715590708	FAD-binding Berberine family protein; IPR012951 (Berberine/berberine-like), IPR016166 (FAD-binding, type 2); GO:0003824 (catalytic activity), GO:0008762 (UDP-N-acetylmuramate dehydrogenase activity), GO:0016491 (oxidoreductase activity), GO:0050660 (flavin adenine dinucleotide binding), GO:0055114 (oxidation-reduction process);Dbxref=Gene3D:G3DSA:3.30.43.10,Gene3D:G3DSA:3.30.465.10,InterPro:IPR00…
IN	Glyma.05G125300	Glyma.05G125300	Gm05	31861313	7107	after	31854206	31854206	ss715590708_ss715590708	Unknown protein;
IN	Glyma.05G125400	Glyma.05G125400	Gm05	31865806	11600	after	31854206	31854206	ss715590708_ss715590708	FAD-binding Berberine family protein; IPR012951 (Berberine/berberine-like), IPR016166 (FAD-binding, type 2); GO:0003824 (catalytic activity), GO:0016491 (oxidoreductase activity), GO:0050660 (flavin adenine dinucleotide binding), GO:0055114 (oxidation-reduction process);Dbxref=InterPro:IPR012951,InterPro:IPR016166,PANTHER:PTHR32448,PANTHER:PTHR32448:SF11,Pfam:PF08031,Superfamily:SSF56176;Ontology…
IN	Glyma.05G125500	Glyma.05G125500	Gm05	31868842	14636	after	31854206	31854206	ss715590708_ss715590708	Pentatricopeptide repeat (PPR) superfamily protein; IPR002885 (Pentatricopeptide repeat), IPR011990 (Tetratricopeptide-like helical); GO:0005515 (protein binding);Dbxref=Gene3D:G3DSA:1.25.40.10,InterPro:IPR002885,InterPro:IPR011990,JCVI_TIGRFAMS:TIGR00756,PANTHER:PTHR24015,PANTHER:PTHR24015:SF136,Pfam:PF01535,Pfam:PF13041,Pfam:PF13812,Pfam:PF14432,Prosite:PS51375,Superfamily:SSF48452;Ontology_ter…
IN	Glyma.05G125600	Glyma.05G125600	Gm05	31874646	20440	after	31854206	31854206	ss715590708_ss715590708	FAD-binding Berberine family protein; IPR012951 (Berberine/berberine-like), IPR016166 (FAD-binding, type 2); GO:0003824 (catalytic activity), GO:0008762 (UDP-N-acetylmuramate dehydrogenase activity), GO:0016491 (oxidoreductase activity), GO:0050660 (flavin adenine dinucleotide binding), GO:0055114 (oxidation-reduction process);Dbxref=Gene3D:G3DSA:3.30.43.10,Gene3D:G3DSA:3.30.465.10,InterPro:IPR00…
IN	na	Glyma.05G125700	Gm05	31890389	36183	after	31854206	31854206	ss715590708_ss715590708	ATP-dependent DNA helicase 2 subunit Ku80; IPR002035 (von Willebrand factor, type A), IPR005161 (Ku70/Ku80, N-terminal alpha/beta), IPR014893 (Ku, C-terminal), IPR016194 (SPOC like C-terminal domain), IPR024193 (Ku80); GO:0000723 (telomere maintenance), GO:0003677 (DNA binding), GO:0003684 (damaged DNA binding), GO:0004003 (ATP-dependent DNA helicase activity), GO:0005634 (nucleus), GO:0006303 (d…
IN	na	Glyma.05G125800	Gm05	31928055	73849	after	31854206	31854206	ss715590708_ss715590708	FAD-binding Berberine family protein; IPR012951 (Berberine/berberine-like), IPR016166 (FAD-binding, type 2); GO:0003824 (catalytic activity), GO:0008762 (UDP-N-acetylmuramate dehydrogenase activity), GO:0016491 (oxidoreductase activity), GO:0050660 (flavin adenine dinucleotide binding), GO:0055114 (oxidation-reduction process);Dbxref=Gene3D:G3DSA:3.30.43.10,Gene3D:G3DSA:3.30.465.10,InterPro:IPR00…
IN	na	Glyma.05G125900	Gm05	31938683	84477	after	31854206	31854206	ss715590708_ss715590708	FAD-binding Berberine family protein; IPR012951 (Berberine/berberine-like), IPR016166 (FAD-binding, type 2); GO:0003824 (catalytic activity), GO:0008762 (UDP-N-acetylmuramate dehydrogenase activity), GO:0016491 (oxidoreductase activity), GO:0050660 (flavin adenine dinucleotide binding), GO:0055114 (oxidation-reduction process);Dbxref=Gene3D:G3DSA:3.30.43.10,Gene3D:G3DSA:3.30.465.10,InterPro:IPR00…
IN	na	Glyma.05G126000	Gm05	31943754	89548	after	31854206	31854206	ss715590708_ss715590708	fatty acid hydroxylase 1; IPR006694 (Fatty acid hydroxylase); GO:0005506 (iron ion binding), GO:0006633 (fatty acid biosynthetic process), GO:0016491 (oxidoreductase activity), GO:0055114 (oxidation-reduction process);Dbxref=InterPro:IPR006694,PANTHER:PTHR12863,Pfam:PF04116;Ontology_term=GO:0005506,GO:0006633,GO:0016491,GO:0055114;
IN	na	Glyma.05G126100	Gm05	31951318	97112	after	31854206	31854206	ss715590708_ss715590708	tubulin beta-7 chain; IPR000217 (Tubulin), IPR023123 (Tubulin, C-terminal); GO:0003924 (GTPase activity), GO:0005200 (structural constituent of cytoskeleton), GO:0005525 (GTP binding), GO:0005874 (microtubule), GO:0006184 (GTP catabolic process), GO:0007017 (microtubule-based process), GO:0043234 (protein complex), GO:0051258 (protein polymerization);Dbxref=Coils:Coil,Gene3D:G3DSA:1.10.287.600,Ge…
IN	na	Glyma.07G085700	Gm07	7914000	98786	before	8012786	8012786	ss715598728_ss715598728	short-chain dehydrogenase/reductase; IPR002347 (Glucose/ribitol dehydrogenase); GO:0008152 (metabolic process), GO:0016491 (oxidoreductase activity);Dbxref=Coils:Coil,Gene3D:G3DSA:3.40.50.720,InterPro:IPR002198,InterPro:IPR002347,InterPro:IPR016040,PANTHER:PTHR24314,PANTHER:PTHR24314:SF0,PRINTS:PR00081,Pfam:PF00106,Superfamily:SSF51735;Ontology_term=GO:0008152,GO:0016491;
IN	na	Glyma.07G085800	Gm07	7920376	92410	before	8012786	8012786	ss715598728_ss715598728	AAA-type ATPase family protein / ankyrin repeat family protein; IPR000641 (CbxX/CfqX), IPR020683 (Ankyrin repeat-containing domain), IPR027417 (P-loop containing nucleoside triphosphate hydrolase); GO:0000166 (nucleotide binding), GO:0005515 (protein binding), GO:0005524 (ATP binding), GO:0017111 (nucleoside-triphosphatase activity);Dbxref=Coils:Coil,Gene3D:G3DSA:1.25.40.20,Gene3D:G3DSA:3.40.50.3…
IN	na	Glyma.07G085900	Gm07	7926626	86160	before	8012786	8012786	ss715598728_ss715598728	unknown protein; FUNCTIONS IN: molecular_function unknown; INVOLVED IN: biological_process unknown; LOCATED IN: chloroplast; EXPRESSED IN: 22 plant structures; EXPRESSED DURING: 13 growth stages; Has 1807 Blast hits to 1807 proteins in 277 species: Archae - 0; Bacteria - 0; Metazoa - 736; Fungi - 347; Plants - 385; Viruses - 0; Other Eukaryotes - 339 (source: NCBI BLink).;
IN	na	Glyma.07G086000	Gm07	7943309	69477	before	8012786	8012786	ss715598728_ss715598728	sugar porter (SP) family MFS transporter; IPR005828 (General substrate transporter), IPR016196 (Major facilitator superfamily domain, general substrate transporter); GO:0005215 (transporter activity), GO:0006810 (transport), GO:0016020 (membrane), GO:0016021 (integral component of membrane), GO:0022857 (transmembrane transporter activity), GO:0022891 (substrate-specific transmembrane transporter …
IN	na	Glyma.07G086100	Gm07	7949330	63456	before	8012786	8012786	ss715598728_ss715598728	uncharacterized protein LOC100795428 [Glycine max];Dbxref=Coils:Coil;
IN	na	Glyma.07G086200	Gm07	7965882	46904	before	8012786	8012786	ss715598728_ss715598728	Flavin-binding monooxygenase family protein; IPR013027 (FAD-dependent pyridine nucleotide-disulphide oxidoreductase), IPR020946 (Flavin monooxygenase-like); GO:0016491 (oxidoreductase activity), GO:0050660 (flavin adenine dinucleotide binding), GO:0050661 (NADP binding), GO:0055114 (oxidation-reduction process);Dbxref=Gene3D:G3DSA:3.50.50.60,InterPro:IPR000103,InterPro:IPR013027,InterPro:IPR02094…
IN	Glyma.07G086300	Glyma.07G086300	Gm07	7997925	14861	before	8012786	8012786	ss715598728_ss715598728	heat shock transcription factor C1; IPR011991 (Winged helix-turn-helix DNA-binding domain), IPR027725 (Heat shock transcription factor family); GO:0003700 (sequence-specific DNA binding transcription factor activity), GO:0005634 (nucleus), GO:0009408 (response to heat), GO:0043565 (sequence-specific DNA binding);Dbxref=Gene3D:G3DSA:1.10.10.10,InterPro:IPR000232,InterPro:IPR011991,InterPro:IPR0277…
IN	Glyma.07G086400	Glyma.07G086400	Gm07	8001961	10825	before	8012786	8012786	ss715598728_ss715598728	heat shock transcription factor C1; IPR027725 (Heat shock transcription factor family); GO:0003700 (sequence-specific DNA binding transcription factor activity), GO:0005634 (nucleus), GO:0009408 (response to heat);Dbxref=Coils:Coil,InterPro:IPR027709,InterPro:IPR027725,PANTHER:PTHR10015,PANTHER:PTHR10015:SF7;Ontology_term=GO:0003700,GO:0005634,GO:0009408;
IN	Glyma.07G086500	Glyma.07G086500	Gm07	8018111	5325	after	8012786	8012786	ss715598728_ss715598728	ATP binding microtubule motor family protein isoform 1 n=4 Tax=Theobroma cacao RepID=UPI00042B4FD3; IPR001752 (Kinesin, motor domain), IPR027417 (P-loop containing nucleoside triphosphate hydrolase), IPR027640 (Kinesin-like protein); GO:0003777 (microtubule motor activity), GO:0005524 (ATP binding), GO:0005871 (kinesin complex), GO:0007018 (microtubule-based movement), GO:0008017 (microtubule bin…
IN	na	Glyma.07G086600	Gm07	8026795	14009	after	8012786	8012786	ss715598728_ss715598728	Regulator of Vps4 activity in the MVB pathway protein; IPR005061 (Domain of unknown function DUF292, eukaryotic);Dbxref=InterPro:IPR005061,PANTHER:PTHR12161,PANTHER:PTHR12161:SF1,Pfam:PF03398;
IN	na	Glyma.07G086700	Gm07	8031447	18661	after	8012786	8012786	ss715598728_ss715598728	uncharacterized protein LOC102669368 [Glycine max];
IN	na	Glyma.07G086800	Gm07	8033475	20689	after	8012786	8012786	ss715598728_ss715598728	UPF0369 protein C6orf57-like isoform X2 [Glycine max]; IPR012875 (Protein of unknown function DUF1674);Dbxref=InterPro:IPR012875,Pfam:PF07896;
IN	na	Glyma.07G086900	Gm07	8038950	26164	after	8012786	8012786	ss715598728_ss715598728	uncharacterized protein LOC100791587 isoform X5 [Glycine max];
IN	na	Glyma.07G087000	Gm07	8054782	41996	after	8012786	8012786	ss715598728_ss715598728	Late embryogenesis abundant hydroxyproline-rich glycofamily protein isoform 2 n=3 Tax=Theobroma cacao RepID=UPI00042B1DDB; IPR004864 (Late embryogenesis abundant protein, LEA-14), IPR013783 (Immunoglobulin-like fold);Dbxref=Gene3D:G3DSA:2.60.40.10,InterPro:IPR004864,InterPro:IPR013783,Pfam:PF03168,Superfamily:SSF117070;
IN	na	Glyma.07G087100	Gm07	8057808	45022	after	8012786	8012786	ss715598728_ss715598728	hypothetical protein;
IN	na	Glyma.07G087200	Gm07	8064124	51338	after	8012786	8012786	ss715598728_ss715598728	arabinogalactan peptide 20-like [Glycine max]; IPR009424 (Arabinogalactan peptide, AGP);Dbxref=InterPro:IPR009424,Pfam:PF06376;
IN	na	Glyma.07G087300	Gm07	8068048	55262	after	8012786	8012786	ss715598728_ss715598728	uncharacterized protein LOC102669499 [Glycine max];
IN	na	Glyma.07G087400	Gm07	8071124	58338	after	8012786	8012786	ss715598728_ss715598728	aldehyde dehydrogenase family 2 member C4-like [Glycine max]; IPR016161 (Aldehyde/histidinol dehydrogenase); GO:0008152 (metabolic process), GO:0016491 (oxidoreductase activity), GO:0055114 (oxidation-reduction process);Dbxref=Gene3D:G3DSA:3.40.309.10,Gene3D:G3DSA:3.40.605.10,InterPro:IPR015590,InterPro:IPR016160,InterPro:IPR016161,InterPro:IPR016162,InterPro:IPR016163,PANTHER:PTHR11699,PANTHER:P…
IN	na	Glyma.07G087500	Gm07	8097048	84262	after	8012786	8012786	ss715598728_ss715598728	aldehyde dehydrogenase family 2 member C4-like [Glycine max]; IPR016161 (Aldehyde/histidinol dehydrogenase); GO:0008152 (metabolic process), GO:0016491 (oxidoreductase activity), GO:0055114 (oxidation-reduction process);Dbxref=Gene3D:G3DSA:3.40.309.10,Gene3D:G3DSA:3.40.605.10,InterPro:IPR015590,InterPro:IPR016160,InterPro:IPR016161,InterPro:IPR016162,InterPro:IPR016163,PANTHER:PTHR11699,PANTHER:P…
IN	na	Glyma.07G087600	Gm07	8104179	91393	after	8012786	8012786	ss715598728_ss715598728	aldehyde dehydrogenase family 2 member C4-like [Glycine max]; IPR016161 (Aldehyde/histidinol dehydrogenase); GO:0008152 (metabolic process), GO:0016491 (oxidoreductase activity), GO:0055114 (oxidation-reduction process);Dbxref=Gene3D:G3DSA:3.40.605.10,InterPro:IPR015590,InterPro:IPR016160,InterPro:IPR016161,InterPro:IPR016162,PANTHER:PTHR11699,PANTHER:PTHR11699:SF46,Pfam:PF00171,Prosite:PS00687,S…
IN	na	Glyma.07G087700	Gm07	8112269	99483	after	8012786	8012786	ss715598728_ss715598728	DNA mismatch repair protein msh6; IPR000432 (DNA mismatch repair protein MutS, C-terminal), IPR007695 (DNA mismatch repair protein MutS-like, N-terminal), IPR007696 (DNA mismatch repair protein MutS, core), IPR007860 (DNA mismatch repair protein MutS, connector domain), IPR015536 (DNA mismatch repair protein MutS-homologue MSH6), IPR027417 (P-loop containing nucleoside triphosphate hydrolase); GO…
IN	na	Glyma.13G100200	Gm13	21565810	99855	before	21665665	21665665	ss715614000_ss715614000	Rab GTPase activator; IPR000195 (Rab-GTPase-TBC domain); GO:0005097 (Rab GTPase activator activity), GO:0032313 (regulation of Rab GTPase activity);Dbxref=Gene3D:G3DSA:1.10.8.270,InterPro:IPR000195,PANTHER:PTHR22957,PANTHER:PTHR22957:SF24,Pfam:PF00566,Prosite:PS50086,SMART:SM00164,Superfamily:SSF47923;Ontology_term=GO:0005097,GO:0032313;
IN	na	Glyma.13G100300	Gm13	21567473	98192	before	21665665	21665665	ss715614000_ss715614000	uncharacterized protein LOC100815849 [Glycine max];
IN	na	Glyma.13G100400	Gm13	21572176	93489	before	21665665	21665665	ss715614000_ss715614000	putative clathrin assembly protein At5g57200-like [Glycine max]; IPR008942 (ENTH/VHS), IPR011417 (AP180 N-terminal homology (ANTH) domain); GO:0005543 (phospholipid binding), GO:0005545 (1-phosphatidylinositol binding), GO:0030118 (clathrin coat), GO:0030276 (clathrin binding), GO:0048268 (clathrin coat assembly);Dbxref=Gene3D:G3DSA:1.20.58.150,Gene3D:G3DSA:1.25.40.90,InterPro:IPR008942,InterPro:…
IN	na	Glyma.13G100500	Gm13	21580148	85517	before	21665665	21665665	ss715614000_ss715614000	pathogenesis-related homeodomain protein-like isoform X2 [Glycine max]; IPR009057 (Homeodomain-like), IPR013083 (Zinc finger, RING/FYVE/PHD-type); GO:0003677 (DNA binding), GO:0003700 (sequence-specific DNA binding transcription factor activity), GO:0005515 (protein binding), GO:0008270 (zinc ion binding), GO:0043565 (sequence-specific DNA binding);Dbxref=Coils:Coil,Gene3D:G3DSA:1.10.10.60,Gene3D…
IN	na	Glyma.13G100600	Gm13	21585262	80403	before	21665665	21665665	ss715614000_ss715614000	Catalytic/ hydrolase/ zinc ion binding protein n=1 Tax=Coccomyxa subellipsoidea C-169 RepID=I0Z8L5_9CHLO; IPR016193 (Cytidine deaminase-like); GO:0003824 (catalytic activity), GO:0008270 (zinc ion binding), GO:0016787 (hydrolase activity);Dbxref=Gene3D:G3DSA:3.40.140.10,InterPro:IPR002125,InterPro:IPR016192,InterPro:IPR016193,PANTHER:PTHR11079,PANTHER:PTHR11079:SF9,Pfam:PF00383,Prosite:PS00903,Su…
IN	na	Glyma.13G100700	Gm13	21590685	74980	before	21665665	21665665	ss715614000_ss715614000	zinc finger protein CONSTANS-LIKE 16-like [Glycine max]; IPR010402 (CCT domain); GO:0005515 (protein binding);Dbxref=InterPro:IPR010402,PANTHER:PTHR31874,PANTHER:PTHR31874:SF0,Pfam:PF06203,Prosite:PS51017;Ontology_term=GO:0005515;
IN	na	Glyma.13G100800	Gm13	21604676	60989	before	21665665	21665665	ss715614000_ss715614000	poly(rC)-binding protein 3-like [Glycine max]; IPR004087 (K Homology domain); GO:0003723 (RNA binding);Dbxref=Gene3D:G3DSA:3.30.1370.10,InterPro:IPR004087,InterPro:IPR004088,PANTHER:PTHR10288,PANTHER:PTHR10288:SF102,Pfam:PF00013,Prosite:PS50084,SMART:SM00322,Superfamily:SSF54791;Ontology_term=GO:0003723;
IN	na	Glyma.13G100900	Gm13	21609840	55825	before	21665665	21665665	ss715614000_ss715614000	macrophage migration inhibitory factor homolog [Glycine max]; IPR001398 (Macrophage migration inhibitory factor), IPR014347 (Tautomerase/MIF superfamily);Dbxref=Gene3D:G3DSA:3.30.429.10,InterPro:IPR001398,InterPro:IPR014347,PANTHER:PTHR11954,PANTHER:PTHR11954:SF3,Pfam:PF01187,Superfamily:SSF55331;
IN	na	Glyma.13G101000	Gm13	21613943	51722	before	21665665	21665665	ss715614000_ss715614000	proline-rich protein PRCC-like [Glycine max]; IPR018800 (Proline-rich protein PRCC);Dbxref=InterPro:IPR018800,PANTHER:PTHR13621,PANTHER:PTHR13621:SF2,Pfam:PF10253;
IN	na	Glyma.13G101100	Gm13	21625158	40507	before	21665665	21665665	ss715614000_ss715614000	basic helix-loop-helix (bHLH) DNA-binding superfamily protein; IPR011598 (Myc-type, basic helix-loop-helix (bHLH) domain); GO:0046983 (protein dimerization activity);Dbxref=Coils:Coil,Gene3D:G3DSA:4.10.280.10,InterPro:IPR011598,PANTHER:PTHR11514,PANTHER:PTHR11514:SF13,Pfam:PF00010,Prosite:PS50888,SMART:SM00353,Superfamily:SSF47459;Ontology_term=GO:0046983;
IN	na	Glyma.13G101200	Gm13	21636974	28691	before	21665665	21665665	ss715614000_ss715614000	alpha-mannosidase 1; IPR001382 (Glycoside hydrolase, family 47); GO:0005509 (calcium ion binding), GO:0016020 (membrane);Dbxref=Gene3D:G3DSA:1.50.10.50,InterPro:IPR001382,PANTHER:PTHR11742,PRINTS:PR00747,Pfam:PF01532,Superfamily:SSF48225;Ontology_term=GO:0004571,GO:0005509,GO:0016020;
IN	na	Glyma.13G101300	Gm13	21653986	11679	before	21665665	21665665	ss715614000_ss715614000	Double Clp-N motif-containing P-loop nucleoside triphosphate hydrolases superfamily protein; IPR004176 (Clp, N-terminal), IPR023150 (Double Clp-N motif); GO:0019538 (protein metabolic process);Dbxref=Coils:Coil,Gene3D:G3DSA:1.10.1780.10,Gene3D:G3DSA:3.40.50.300,InterPro:IPR004176,InterPro:IPR023150,PANTHER:PTHR11638,PANTHER:PTHR11638:SF69,Pfam:PF02861,Superfamily:SSF81923;Ontology_term=GO:0019538;
IN	Glyma.13G101400	Glyma.13G101400	Gm13	21659857	5808	before	21665665	21665665	ss715614000_ss715614000	caffeoylshikimate esterase-like isoform X1 [Glycine max];Dbxref=Gene3D:G3DSA:3.40.50.1820,PANTHER:PTHR11614,PANTHER:PTHR11614:SF20,Pfam:PF12695,Superfamily:SSF53474;
IN	Glyma.13G101500	Glyma.13G101500	Gm13	21668107	2442	after	21665665	21665665	ss715614000_ss715614000	uncharacterized protein LOC100527565 [Glycine max];
IN	Glyma.13G101600	Glyma.13G101600	Gm13	21679458	13793	after	21665665	21665665	ss715614000_ss715614000	nucleolar and coiled-body phosphoprotein 1-like isoform X1 [Glycine max]; IPR006594 (LisH dimerisation motif), IPR007718 (SRP40, C-terminal); GO:0005515 (protein binding);Dbxref=Coils:Coil,InterPro:IPR006594,InterPro:IPR007718,PANTHER:PTHR23216,Pfam:PF05022,Prosite:PS50896,SMART:SM00667;Ontology_term=GO:0005515;
IN	na	Glyma.13G101700	Gm13	21705847	40182	after	21665665	21665665	ss715614000_ss715614000	calcium-transporting ATPase 8, plasma membrane-type protein; IPR001757 (Cation-transporting P-type ATPase), IPR023214 (HAD-like domain), IPR023298 (P-type ATPase, transmembrane domain), IPR024750 (Calcium-transporting P-type ATPase, N-terminal autoinhibitory domain); GO:0000166 (nucleotide binding), GO:0005388 (calcium-transporting ATPase activity), GO:0005516 (calmodulin binding), GO:0005524 (AT…
IN	na	Glyma.13G101800	Gm13	21718648	52983	after	21665665	21665665	ss715614000_ss715614000	Nucleotide/sugar transporter family protein isoform 1 n=1 Tax=Theobroma cacao RepID=UPI00042B2E68; IPR004853 (Triose-phosphate transporter domain);Dbxref=InterPro:IPR004853,PANTHER:PTHR11132,Pfam:PF03151;
IN	na	Glyma.13G101900	Gm13	21725719	60054	after	21665665	21665665	ss715614000_ss715614000	Auxin efflux carrier family protein; IPR004776 (Auxin efflux carrier); GO:0016021 (integral component of membrane), GO:0055085 (transmembrane transport);Dbxref=InterPro:IPR004776,InterPro:IPR014024,JCVI_TIGRFAMS:TIGR00946,PANTHER:PTHR31752,PANTHER:PTHR31752:SF0,Pfam:PF03547;Ontology_term=GO:0016021,GO:0055085;
IN	na	Glyma.13G102000	Gm13	21735877	70212	after	21665665	21665665	ss715614000_ss715614000	WRKY family transcription factor; IPR003657 (DNA-binding WRKY), IPR018872 (Zn-cluster domain); GO:0003700 (sequence-specific DNA binding transcription factor activity), GO:0043565 (sequence-specific DNA binding);Dbxref=Gene3D:G3DSA:2.20.25.80,InterPro:IPR003657,InterPro:IPR018872,PANTHER:PTHR31282,Pfam:PF03106,Pfam:PF10533,Prosite:PS50811,SMART:SM00774,Superfamily:SSF118290;Ontology_term=GO:00037…
IN	na	Glyma.13G102100	Gm13	21748401	82736	after	21665665	21665665	ss715614000_ss715614000	hypothetical protein;
IN	na	Glyma.13G102200	Gm13	21756573	90908	after	21665665	21665665	ss715614000_ss715614000	Protein kinase superfamily protein; IPR011009 (Protein kinase-like domain), IPR013320 (Concanavalin A-like lectin/glucanase, subgroup); GO:0004672 (protein kinase activity), GO:0004674 (protein serine/threonine kinase activity), GO:0005524 (ATP binding), GO:0006468 (protein phosphorylation);Dbxref=Gene3D:G3DSA:1.10.510.10,Gene3D:G3DSA:2.60.120.200,Gene3D:G3DSA:3.30.200.20,InterPro:IPR000719,Inter…
IN	na	Glyma.13G102300	Gm13	21761494	95829	after	21665665	21665665	ss715614000_ss715614000	Membrane fusion protein Use1; IPR019150 (Vesicle transport protein, Use1);Dbxref=Gene3D:G3DSA:1.20.5.110,InterPro:IPR019150,PANTHER:PTHR31863,PANTHER:PTHR31863:SF0,Pfam:PF09753;
IN	na	Glyma.13G102400	Gm13	21765127	99462	after	21665665	21665665	ss715614000_ss715614000	transmembrane protein 230-like isoform X4 [Glycine max]; IPR008590 (Protein of unknown function DUF872, transmembrane);Dbxref=InterPro:IPR008590,PANTHER:PTHR15664,Pfam:PF05915;
IN	na	Glyma.16G015300	Gm16	1336471	95080	before	1431551	1431551	ss715623458_ss715623458	RNA-binding (RRM/RBD/RNP motifs) family protein; IPR012677 (Nucleotide-binding, alpha-beta plait); GO:0000166 (nucleotide binding), GO:0003676 (nucleic acid binding);Dbxref=Gene3D:G3DSA:3.30.70.330,InterPro:IPR000504,InterPro:IPR012677,PANTHER:PTHR24011,PANTHER:PTHR24011:SF89,Pfam:PF00076,Prosite:PS50102,SMART:SM00360,Superfamily:SSF54928;Ontology_term=GO:0000166,GO:0003676;
IN	na	Glyma.16G015400	Gm16	1353377	78174	before	1431551	1431551	ss715623458_ss715623458	Protein kinase superfamily protein; IPR001611 (Leucine-rich repeat), IPR011009 (Protein kinase-like domain), IPR013210 (Leucine-rich repeat-containing N-terminal, type 2); GO:0004672 (protein kinase activity), GO:0005515 (protein binding), GO:0005524 (ATP binding), GO:0006468 (protein phosphorylation);Dbxref=Gene3D:G3DSA:1.10.510.10,Gene3D:G3DSA:3.30.200.20,Gene3D:G3DSA:3.80.10.10,InterPro:IPR000…
IN	na	Glyma.16G015500	Gm16	1362121	69430	before	1431551	1431551	ss715623458_ss715623458	26S protease regulatory subunit 7-like [Glycine max]; IPR005937 (26S proteasome subunit P45), IPR027417 (P-loop containing nucleoside triphosphate hydrolase); GO:0000166 (nucleotide binding), GO:0005524 (ATP binding), GO:0005737 (cytoplasm), GO:0016787 (hydrolase activity), GO:0017111 (nucleoside-triphosphatase activity), GO:0030163 (protein catabolic process);Dbxref=Coils:Coil,Gene3D:G3DSA:1.10.…
IN	na	Glyma.16G015600	Gm16	1367717	63834	before	1431551	1431551	ss715623458_ss715623458	unknown protein; FUNCTIONS IN: molecular_function unknown; INVOLVED IN: biological_process unknown; LOCATED IN: mitochondrion, plastid; EXPRESSED IN: 23 plant structures; EXPRESSED DURING: 13 growth stages ; IPR018786 (Protein of unknown function DUF2343);Dbxref=InterPro:IPR018786,Pfam:PF10173;
IN	na	Glyma.16G015700	Gm16	1376662	54889	before	1431551	1431551	ss715623458_ss715623458	ORMDL family protein; IPR007203 (ORMDL); GO:0016021 (integral component of membrane);Dbxref=InterPro:IPR007203,PANTHER:PTHR12665,PANTHER:PTHR12665:SF2,PIR:PIRSF018147,Pfam:PF04061;Ontology_term=GO:0016021;
IN	na	Glyma.16G015800	Gm16	1385925	45626	before	1431551	1431551	ss715623458_ss715623458	transcription factor 25-like [Glycine max]; IPR006994 (Transcription factor 25);Dbxref=InterPro:IPR006994,PANTHER:PTHR22684,PANTHER:PTHR22684:SF0,Pfam:PF04910;
IN	na	Glyma.16G015900	Gm16	1392475	39076	before	1431551	1431551	ss715623458_ss715623458	Protein of unknown function (DUF1295); IPR010721 (Protein of unknown function DUF1295); GO:0005737 (cytoplasm), GO:0006629 (lipid metabolic process), GO:0016021 (integral component of membrane);Dbxref=InterPro:IPR001104,InterPro:IPR010721,PANTHER:PTHR32251,PANTHER:PTHR32251:SF13,Pfam:PF06966,Prosite:PS50244;Ontology_term=GO:0005737,GO:0006629,GO:0016021,GO:0016627;
IN	na	Glyma.16G016000	Gm16	1402276	29275	before	1431551	1431551	ss715623458_ss715623458	purple acid phosphatase 29; IPR011230 (Phosphoesterase At2g46880); GO:0016787 (hydrolase activity);Dbxref=Gene3D:G3DSA:3.60.21.10,InterPro:IPR004843,InterPro:IPR011230,PANTHER:PTHR32440,PANTHER:PTHR32440:SF0,PIR:PIRSF030250,Pfam:PF00149,Superfamily:SSF56300;Ontology_term=GO:0016787;
IN	na	Glyma.16G016100	Gm16	1406107	25444	before	1431551	1431551	ss715623458_ss715623458	light-harvesting chlorophyll B-binding protein 3; IPR022796 (Chlorophyll A-B binding protein), IPR023329 (Chlorophyll a/b binding protein domain); GO:0016020 (membrane);Dbxref=Gene3D:G3DSA:1.10.3460.10,InterPro:IPR001344,InterPro:IPR022796,InterPro:IPR023329,PANTHER:PTHR21649,PANTHER:PTHR21649:SF0,Pfam:PF00504,Superfamily:SSF103511;Ontology_term=GO:0009765,GO:0016020;
IN	na	Glyma.16G016200	Gm16	1411484	20067	before	1431551	1431551	ss715623458_ss715623458	ribosome production factor-like protein; IPR004154 (Anticodon-binding), IPR007109 (Brix domain);Dbxref=Gene3D:G3DSA:3.40.50.10480,InterPro:IPR004154,InterPro:IPR007109,PANTHER:PTHR22734,PANTHER:PTHR22734:SF0,Pfam:PF04427,Prosite:PS50833,SMART:SM00879,Superfamily:SSF52954;
IN	na	Glyma.16G016300	Gm16	1424208	7343	before	1431551	1431551	ss715623458_ss715623458	Calcium-binding endonuclease/exonuclease/phosphatase family; IPR005135 (Endonuclease/exonuclease/phosphatase), IPR011992 (EF-hand domain pair); GO:0005509 (calcium ion binding);Dbxref=Gene3D:G3DSA:1.10.238.10,Gene3D:G3DSA:3.60.10.10,InterPro:IPR002048,InterPro:IPR005135,InterPro:IPR011992,InterPro:IPR018247,PANTHER:PTHR12121,Pfam:PF00036,Pfam:PF03372,Prosite:PS00018,Prosite:PS50222,SMART:SM00054,…
IN	Glyma.16G016400	Glyma.16G016400	Gm16	1432579	1028	after	1431551	1431551	ss715623458_ss715623458	NAC domain containing protein 62; IPR003441 (NAC domain); GO:0003677 (DNA binding);Dbxref=InterPro:IPR003441,PANTHER:PTHR31989,PANTHER:PTHR31989:SF0,Pfam:PF02365,Prosite:PS51005,Superfamily:SSF101941;Ontology_term=GO:0003677,GO:0006355;
IN	Glyma.16G016500	Glyma.16G016500	Gm16	1441243	9692	after	1431551	1431551	ss715623458_ss715623458	uncharacterized protein LOC100810428 isoform X5 [Glycine max];Dbxref=PANTHER:PTHR31267,PANTHER:PTHR31267:SF0;
IN	Glyma.16G016600	Glyma.16G016600	Gm16	1453344	21793	after	1431551	1431551	ss715623458_ss715623458	NAC domain containing protein 62; IPR003441 (NAC domain); GO:0003677 (DNA binding);Dbxref=InterPro:IPR003441,PANTHER:PTHR31989,Pfam:PF02365,Prosite:PS51005,Superfamily:SSF101941;Ontology_term=GO:0003677,GO:0006355;
IN	na	Glyma.16G016700	Gm16	1461827	30276	after	1431551	1431551	ss715623458_ss715623458	NAC domain containing protein 69; IPR003441 (NAC domain); GO:0003677 (DNA binding);Dbxref=InterPro:IPR003441,PANTHER:PTHR31989,Pfam:PF02365,Prosite:PS51005,Superfamily:SSF101941;Ontology_term=GO:0003677,GO:0006355;
IN	na	Glyma.16G016800	Gm16	1468713	37162	after	1431551	1431551	ss715623458_ss715623458	Unknown protein;
IN	na	Glyma.16G016900	Gm16	1482280	50729	after	1431551	1431551	ss715623458_ss715623458	Unknown protein;
IN	na	Glyma.16G017000	Gm16	1483562	52011	after	1431551	1431551	ss715623458_ss715623458	Unknown protein;
IN	na	Glyma.16G017100	Gm16	1485116	53565	after	1431551	1431551	ss715623458_ss715623458	auxin response factor 3-like [Glycine max]; IPR015300 (DNA-binding pseudobarrel domain); GO:0003677 (DNA binding);Dbxref=Coils:Coil,Gene3D:G3DSA:2.40.330.10,InterPro:IPR003340,InterPro:IPR015300,PANTHER:PTHR31140,PANTHER:PTHR31140:SF0,Pfam:PF02362,Prosite:PS50863,SMART:SM01019,Superfamily:SSF101936;Ontology_term=GO:0003677;
IN	na	Glyma.16G017200	Gm16	1513161	81610	after	1431551	1431551	ss715623458_ss715623458	soluble inorganic pyrophosphatase; IPR008162 (Inorganic pyrophosphatase); GO:0000287 (magnesium ion binding), GO:0004427 (inorganic diphosphatase activity), GO:0005737 (cytoplasm), GO:0006796 (phosphate-containing compound metabolic process);Dbxref=Gene3D:G3DSA:3.90.80.10,InterPro:IPR008162,PANTHER:PTHR10286,Pfam:PF00719,Prosite:PS00387,Superfamily:SSF50324;Ontology_term=GO:0000287,GO:0004427,GO:…
IN	na	Glyma.16G017300	Gm16	1522482	90931	after	1431551	1431551	ss715623458_ss715623458	serine/threonine-protein kinase TIO-like [Glycine max]; IPR011009 (Protein kinase-like domain); GO:0004672 (protein kinase activity), GO:0004674 (protein serine/threonine kinase activity), GO:0005524 (ATP binding), GO:0006468 (protein phosphorylation);Dbxref=Gene3D:G3DSA:1.10.510.10,Gene3D:G3DSA:3.30.200.20,InterPro:IPR000719,InterPro:IPR002290,InterPro:IPR008271,InterPro:IPR011009,InterPro:IPR01…
IN	na	Glyma.16G017400	Gm16	1528842	97291	after	1431551	1431551	ss715623458_ss715623458	protein LHY isoform X9 [Glycine max]; IPR009057 (Homeodomain-like); GO:0003677 (DNA binding), GO:0003682 (chromatin binding);Dbxref=Coils:Coil,Gene3D:G3DSA:1.10.10.60,InterPro:IPR001005,InterPro:IPR006447,InterPro:IPR009057,InterPro:IPR017930,JCVI_TIGRFAMS:TIGR01557,PANTHER:PTHR12802,PANTHER:PTHR12802:SF23,Pfam:PF00249,Prosite:PS51294,SMART:SM00717,Superfamily:SSF46689;Ontology_term=GO:0003677,GO…
IN	na	Glyma.16G072700	Gm16	7336443	75100	before	7411543	7411543	ss715625429_ss715625429	SWI3, ADA2, N-CoR and tfiiib DNA-binding domain protein; IPR009057 (Homeodomain-like); GO:0003677 (DNA binding), GO:0003682 (chromatin binding);Dbxref=Gene3D:G3DSA:1.10.10.60,InterPro:IPR001005,InterPro:IPR009057,InterPro:IPR017930,PANTHER:PTHR10641,PANTHER:PTHR10641:SF217,Pfam:PF13921,Prosite:PS51294,SMART:SM00717,Superfamily:SSF46689;Ontology_term=GO:0003677,GO:0003682;
IN	na	Glyma.16G072800	Gm16	7349154	62389	before	7411543	7411543	ss715625429_ss715625429	Unknown protein;
IN	na	Glyma.16G072900	Gm16	7353143	58400	before	7411543	7411543	ss715625429_ss715625429	Unknown protein;
IN	na	Glyma.16G073000	Gm16	7365711	45832	before	7411543	7411543	ss715625429_ss715625429	myb transcription factor; IPR009057 (Homeodomain-like); GO:0003677 (DNA binding), GO:0003682 (chromatin binding);Dbxref=Gene3D:G3DSA:1.10.10.60,InterPro:IPR001005,InterPro:IPR009057,InterPro:IPR017930,PANTHER:PTHR10641,PANTHER:PTHR10641:SF30,Pfam:PF00249,Prosite:PS51294,SMART:SM00717,Superfamily:SSF46689;Ontology_term=GO:0003677,GO:0003682;
IN	na	Glyma.16G073100	Gm16	7379142	32401	before	7411543	7411543	ss715625429_ss715625429	monodehydroascorbate reductase 4; IPR013027 (FAD-dependent pyridine nucleotide-disulphide oxidoreductase), IPR016156 (FAD/NAD-linked reductase, dimerisation domain), IPR023753 (Pyridine nucleotide-disulphide oxidoreductase, FAD/NAD(P)-binding domain); GO:0016491 (oxidoreductase activity), GO:0045454 (cell redox homeostasis), GO:0050660 (flavin adenine dinucleotide binding), GO:0055114 (oxidation-…
IN	na	Glyma.16G073200	Gm16	7389099	22444	before	7411543	7411543	ss715625429_ss715625429	uncharacterized protein LOC102666492 isoform X3 [Glycine max]; IPR000313 (PWWP domain);Dbxref=Coils:Coil,Gene3D:G3DSA:2.30.30.160,InterPro:IPR000313,PANTHER:PTHR16112,Pfam:PF00855,Prosite:PS50812,SMART:SM00293,Superfamily:SSF63748;
IN	na	Glyma.16G073300	Gm16	7396033	15510	before	7411543	7411543	ss715625429_ss715625429	Unknown protein;
IN	na	Glyma.16G073400	Gm16	7407271	4272	before	7411543	7411543	ss715625429_ss715625429	uncharacterized protein LOC100806294 [Glycine max]; IPR012442 (Protein of unknown function DUF1645, plant);Dbxref=InterPro:IPR012442,Pfam:PF07816;
IN	na	Glyma.16G073500	Gm16	7420392	8849	after	7411543	7411543	ss715625429_ss715625429	phosphoglucan phosphatase LSF1; IPR000340 (Dual specificity phosphatase, catalytic domain), IPR001478 (PDZ domain), IPR014756 (Immunoglobulin E-set), IPR020422 (Dual specificity phosphatase, subgroup, catalytic domain); GO:0005515 (protein binding), GO:0006470 (protein dephosphorylation), GO:0008138 (protein tyrosine/serine/threonine phosphatase activity);Dbxref=Gene3D:G3DSA:2.30.42.10,Gene3D:G3D…
IN	na	Glyma.16G073600	Gm16	7434959	23416	after	7411543	7411543	ss715625429_ss715625429	Oxidoreductase, zinc-binding dehydrogenase family protein; IPR002085 (Alcohol dehydrogenase superfamily, zinc-type), IPR016040 (NAD(P)-binding domain), IPR020843 (Polyketide synthase, enoylreductase); GO:0008270 (zinc ion binding), GO:0016491 (oxidoreductase activity), GO:0055114 (oxidation-reduction process);Dbxref=Gene3D:G3DSA:3.40.50.720,Gene3D:G3DSA:3.90.180.10,InterPro:IPR002085,InterPro:IPR…
IN	na	Glyma.16G073700	Gm16	7444246	32703	after	7411543	7411543	ss715625429_ss715625429	Uncharacterised protein family (UPF0497); IPR006702 (Uncharacterised protein family UPF0497, trans-membrane plant);Dbxref=InterPro:IPR006702,Pfam:PF04535;
IN	na	Glyma.16G073800	Gm16	7451785	40242	after	7411543	7411543	ss715625429_ss715625429	UDP-Glycosyltransferase superfamily protein; IPR002213 (UDP-glucuronosyl/UDP-glucosyltransferase); GO:0008152 (metabolic process);Dbxref=Coils:Coil,Gene3D:G3DSA:3.40.50.2000,InterPro:IPR002213,PANTHER:PTHR11926,PANTHER:PTHR11926:SF15,Pfam:PF00201,Prosite:PS00375,Superfamily:SSF53756;Ontology_term=GO:0008152,GO:0016758;
IN	na	Glyma.16G073900	Gm16	7451307	39764	after	7411543	7411543	ss715625429_ss715625429	UDP-Glycosyltransferase superfamily protein; IPR002213 (UDP-glucuronosyl/UDP-glucosyltransferase); GO:0008152 (metabolic process);Dbxref=Gene3D:G3DSA:3.40.50.2000,InterPro:IPR002213,PANTHER:PTHR11926,PANTHER:PTHR11926:SF15,Superfamily:SSF53756;Ontology_term=GO:0008152,GO:0016758;
IN	na	Glyma.16G074000	Gm16	7453086	41543	after	7411543	7411543	ss715625429_ss715625429	Ribosomal protein-like protein n=1 Tax=Medicago truncatula RepID=G7J8N9_MEDTR;
IN	na	Glyma.16G074100	Gm16	7457309	45766	after	7411543	7411543	ss715625429_ss715625429	Unknown protein;
IN	na	Glyma.16G074200	Gm16	7469818	58275	after	7411543	7411543	ss715625429_ss715625429	protein BREVIS RADIX-like isoform X3 [Glycine max]; IPR013591 (Brevis radix (BRX) domain), IPR027988 (Transcription factor BREVIS RADIX, N-terminal domain);Dbxref=InterPro:IPR013591,InterPro:IPR027988,PANTHER:PTHR22870,PANTHER:PTHR22870:SF25,Pfam:PF08381,Pfam:PF13713,Prosite:PS51514;
IN	na	Glyma.16G074300	Gm16	7478569	67026	after	7411543	7411543	ss715625429_ss715625429	Protein kinase superfamily protein; IPR011009 (Protein kinase-like domain); GO:0004672 (protein kinase activity), GO:0004674 (protein serine/threonine kinase activity), GO:0005524 (ATP binding), GO:0006468 (protein phosphorylation);Dbxref=Gene3D:G3DSA:1.10.510.10,Gene3D:G3DSA:3.30.200.20,InterPro:IPR000719,InterPro:IPR002290,InterPro:IPR008271,InterPro:IPR011009,PANTHER:PTHR24055,PANTHER:PTHR2405…
IN	na	Glyma.16G074400	Gm16	7483299	71756	after	7411543	7411543	ss715625429_ss715625429	Unknown protein;
IN	na	Glyma.16G074500	Gm16	7489441	77898	after	7411543	7411543	ss715625429_ss715625429	replication protein A 70 kDa DNA-binding subunit A-like [Glycine max]; IPR012340 (Nucleic acid-binding, OB-fold);Dbxref=Gene3D:G3DSA:2.40.50.140,InterPro:IPR003871,InterPro:IPR012340,Pfam:PF02721,Superfamily:SSF50249;
IN	na	Glyma.16G074600	Gm16	7494522	82979	after	7411543	7411543	ss715625429_ss715625429	60S ribosomal L13-like protein; IPR001380 (Ribosomal protein L13e); GO:0003735 (structural constituent of ribosome), GO:0005622 (intracellular), GO:0005840 (ribosome), GO:0006412 (translation);Dbxref=InterPro:IPR001380,InterPro:IPR018256,PANTHER:PTHR11722,PANTHER:PTHR11722:SF0,Pfam:PF01294,Prosite:PS01104;Ontology_term=GO:0003735,GO:0005622,GO:0005840,GO:0006412;
IN	na	Glyma.16G074700	Gm16	7508198	96655	after	7411543	7411543	ss715625429_ss715625429	probable methyltransferase PMT16-like [Glycine max]; IPR004159 (Putative S-adenosyl-L-methionine-dependent methyltransferase); GO:0008168 (methyltransferase activity);Dbxref=Gene3D:G3DSA:3.40.50.150,InterPro:IPR004159,PANTHER:PTHR31608,PANTHER:PTHR31608:SF0,Pfam:PF03141,Superfamily:SSF53335;Ontology_term=GO:0008168;
IN	na	Glyma.18G203700	Gm18	48571734	55530	before	48627264	48877507	ss715631395_ss715631424	30S ribosomal protein S4; IPR001912 (Ribosomal protein S4/S9, N-terminal); GO:0005622 (intracellular), GO:0019843 (rRNA binding);Dbxref=Gene3D:G3DSA:1.10.1050.10,InterPro:IPR001912,Pfam:PF00163,Superfamily:SSF55174;Ontology_term=GO:0005622,GO:0019843;
IN	Glyma.18G203800	Glyma.18G203800	Gm18	48623640	3624	before	48627264	48877507	ss715631395_ss715631424	Metallo peptidase M24 n=1 Tax=Heterobasidion irregulare TC 32-1 RepID=W4KBQ6_9HOMO; IPR001714 (Peptidase M24, methionine aminopeptidase), IPR004545 (Proliferation-associated protein 1), IPR011991 (Winged helix-turn-helix DNA-binding domain); GO:0004177 (aminopeptidase activity), GO:0006508 (proteolysis), GO:0008235 (metalloexopeptidase activity);Dbxref=Gene3D:G3DSA:1.10.10.10,Gene3D:G3DSA:3.90.23…
IN	Glyma.18G203900	Glyma.18G203900	Gm18	48648389	21125	between	48627264	48877507	ss715631395_ss715631424	importin-like protein; IPR016024 (Armadillo-type fold); GO:0005488 (binding), GO:0006886 (intracellular protein transport), GO:0008536 (Ran GTPase binding);Dbxref=Gene3D:G3DSA:1.25.10.10,InterPro:IPR001494,InterPro:IPR011989,InterPro:IPR016024,PANTHER:PTHR10997,PANTHER:PTHR10997:SF7,Pfam:PF03810,Prosite:PS50166,SMART:SM00913,Superfamily:SSF48371;Ontology_term=GO:0005488,GO:0006886,GO:0008536;
IN	Glyma.18G204000	Glyma.18G204000	Gm18	48679051	51787	between	48627264	48877507	ss715631395_ss715631424	DNAJ homologue 3; IPR001623 (DnaJ domain), IPR012336 (Thioredoxin-like fold);Dbxref=Coils:Coil,Gene3D:G3DSA:1.10.287.110,Gene3D:G3DSA:3.40.30.10,InterPro:IPR001623,InterPro:IPR012336,InterPro:IPR018253,PANTHER:PTHR24077,PRINTS:PR00625,Pfam:PF00226,Prosite:PS00636,Prosite:PS50076,SMART:SM00271,Superfamily:SSF46565,Superfamily:SSF52833;
IN	Glyma.18G204100	Glyma.18G204100	Gm18	48687832	60568	between	48627264	48877507	ss715631395_ss715631424	receptor-like protein kinase 1; IPR011009 (Protein kinase-like domain); GO:0004672 (protein kinase activity), GO:0004674 (protein serine/threonine kinase activity), GO:0005524 (ATP binding), GO:0006468 (protein phosphorylation);Dbxref=Gene3D:G3DSA:1.10.510.10,Gene3D:G3DSA:3.30.200.20,InterPro:IPR000719,InterPro:IPR002290,InterPro:IPR008271,InterPro:IPR011009,PANTHER:PTHR24420,Pfam:PF00069,Prosite…
IN	Glyma.18G204200	Glyma.18G204200	Gm18	48699284	72020	between	48627264	48877507	ss715631395_ss715631424	pyruvate decarboxylase-2; IPR011766 (Thiamine pyrophosphate enzyme, C-terminal TPP-binding), IPR012110 (Thiamine pyrophosphate (TPP)-dependent enzyme); GO:0000287 (magnesium ion binding), GO:0003824 (catalytic activity), GO:0030976 (thiamine pyrophosphate binding);Dbxref=Gene3D:G3DSA:3.40.50.1220,Gene3D:G3DSA:3.40.50.970,InterPro:IPR011766,InterPro:IPR012000,InterPro:IPR012001,InterPro:IPR012110,…
IN	Glyma.18G204300	Glyma.18G204300	Gm18	48727347	100083	between	48627264	48877507	ss715631395_ss715631424	receptor-like protein kinase 2; IPR001611 (Leucine-rich repeat), IPR003591 (Leucine-rich repeat, typical subtype), IPR013210 (Leucine-rich repeat-containing N-terminal, type 2), IPR025875 (Leucine rich repeat 4); GO:0005515 (protein binding);Dbxref=Gene3D:G3DSA:3.80.10.10,InterPro:IPR001611,InterPro:IPR003591,InterPro:IPR013210,InterPro:IPR025875,PANTHER:PTHR24420,PANTHER:PTHR24420:SF463,Pfam:PF0…
IN	Glyma.18G204400	Glyma.18G204400	Gm18	48743533	116269	between	48627264	48877507	ss715631395_ss715631424	receptor-like protein kinase 2; IPR001611 (Leucine-rich repeat), IPR003591 (Leucine-rich repeat, typical subtype), IPR013210 (Leucine-rich repeat-containing N-terminal, type 2), IPR025875 (Leucine rich repeat 4); GO:0005515 (protein binding);Dbxref=Gene3D:G3DSA:3.80.10.10,InterPro:IPR001611,InterPro:IPR003591,InterPro:IPR013210,InterPro:IPR025875,PANTHER:PTHR24420,PANTHER:PTHR24420:SF463,Pfam:PF0…
IN	Glyma.18G204500	Glyma.18G204500	Gm18	48759324	118183	between	48627264	48877507	ss715631395_ss715631424	receptor-like protein kinase 2; IPR001611 (Leucine-rich repeat), IPR003591 (Leucine-rich repeat, typical subtype), IPR013210 (Leucine-rich repeat-containing N-terminal, type 2); GO:0005515 (protein binding);Dbxref=Gene3D:G3DSA:3.80.10.10,InterPro:IPR001611,InterPro:IPR003591,InterPro:IPR013210,PANTHER:PTHR24420,PANTHER:PTHR24420:SF463,Pfam:PF00560,Pfam:PF08263,Pfam:PF13516,Pfam:PF13855,Prosite:PS…
IN	Glyma.18G204600	Glyma.18G204600	Gm18	48777874	99633	between	48627264	48877507	ss715631395_ss715631424	receptor-like protein kinase 2; IPR001611 (Leucine-rich repeat), IPR003591 (Leucine-rich repeat, typical subtype), IPR025875 (Leucine rich repeat 4); GO:0005515 (protein binding);Dbxref=Gene3D:G3DSA:3.80.10.10,InterPro:IPR001611,InterPro:IPR003591,InterPro:IPR025875,PANTHER:PTHR24420,PANTHER:PTHR24420:SF463,PRINTS:PR00019,Pfam:PF00560,Pfam:PF12799,Pfam:PF13504,Pfam:PF13516,Pfam:PF13855,Prosite:PS…
IN	Glyma.18G204700	Glyma.18G204700	Gm18	48794768	82739	between	48627264	48877507	ss715631395_ss715631424	transcription factor bHLH140-like [Glycine max]; IPR011598 (Myc-type, basic helix-loop-helix (bHLH) domain); GO:0046983 (protein dimerization activity);Dbxref=Gene3D:G3DSA:4.10.280.10,InterPro:IPR011598,PANTHER:PTHR31090,PANTHER:PTHR31090:SF1,Pfam:PF00010,Prosite:PS50888,SMART:SM00353,Superfamily:SSF47459;Ontology_term=GO:0046983;
IN	Glyma.18G204800	Glyma.18G204800	Gm18	48816323	61184	between	48627264	48877507	ss715631395_ss715631424	ammonium transporter 2; IPR001905 (Ammonium transporter), IPR002229 (Blood group Rhesus C/E/D polypeptide), IPR024041 (Ammonium transporter AmtB-like domain); GO:0008519 (ammonium transmembrane transporter activity), GO:0015696 (ammonium transport), GO:0016020 (membrane), GO:0072488 (ammonium transmembrane transport);Dbxref=Gene3D:G3DSA:1.10.3430.10,InterPro:IPR001905,InterPro:IPR002229,InterPro:…
IN	Glyma.18G204900	Glyma.18G204900	Gm18	48840175	37332	between	48627264	48877507	ss715631395_ss715631424	myb family transcription factor APL-like isoform X1 [Glycine max]; IPR009057 (Homeodomain-like); GO:0003677 (DNA binding), GO:0003682 (chromatin binding);Dbxref=Gene3D:G3DSA:1.10.10.60,InterPro:IPR001005,InterPro:IPR006447,InterPro:IPR009057,InterPro:IPR017930,JCVI_TIGRFAMS:TIGR01557,PANTHER:PTHR31314,PANTHER:PTHR31314:SF1,Pfam:PF00249,Prosite:PS51294,Superfamily:SSF46689;Ontology_term=GO:0003677…
IN	Glyma.18G205000	Glyma.18G205000	Gm18	48866966	10541	between	48627264	48877507	ss715631395_ss715631424	protein serine/threonine kinases; protein kinases; ATP binding; sugar binding; kinases; carbohydrate binding; IPR008985 (Concanavalin A-like lectin/glucanases superfamily), IPR011009 (Protein kinase-like domain), IPR013320 (Concanavalin A-like lectin/glucanase, subgroup); GO:0004672 (protein kinase activity), GO:0004674 (protein serine/threonine kinase activity), GO:0005524 (ATP binding), GO:0006…
IN	Glyma.18G205100	Glyma.18G205100	Gm18	48888647	11140	after	48627264	48877507	ss715631395_ss715631424	scarecrow-like transcription factor PAT1-like [Glycine max]; IPR005202 (Transcription factor GRAS);Dbxref=InterPro:IPR005202,PANTHER:PTHR31636,Pfam:PF03514,Prosite:PS50985;
IN	na	Glyma.18G205200	Gm18	48904104	26597	after	48627264	48877507	ss715631395_ss715631424	227 kDa spindle- and centromere-associated protein-like [Glycine max];Dbxref=Coils:Coil,Gene3D:G3DSA:1.10.1420.10;
IN	na	Glyma.18G205300	Gm18	48908782	31275	after	48627264	48877507	ss715631395_ss715631424	gamma interferon inducible lysosomal thiol reductase; IPR004911 (Gamma interferon inducible lysosomal thiol reductase GILT);Dbxref=InterPro:IPR004911,PANTHER:PTHR13234,PANTHER:PTHR13234:SF6,Pfam:PF03227;
IN	na	Glyma.18G205400	Gm18	48914024	36517	after	48627264	48877507	ss715631395_ss715631424	uncharacterized protein LOC102668200 [Glycine max];
IN	na	Glyma.18G205500	Gm18	48918572	41065	after	48627264	48877507	ss715631395_ss715631424	receptor-like protein kinase 2; IPR001611 (Leucine-rich repeat), IPR003591 (Leucine-rich repeat, typical subtype), IPR013210 (Leucine-rich repeat-containing N-terminal, type 2); GO:0005515 (protein binding);Dbxref=Gene3D:G3DSA:3.80.10.10,InterPro:IPR001611,InterPro:IPR003591,InterPro:IPR013210,PANTHER:PTHR24420,PRINTS:PR00019,Pfam:PF00560,Pfam:PF08263,Pfam:PF13504,Pfam:PF13516,Pfam:PF13855,Prosit…
IN	na	Glyma.18G205600	Gm18	48926450	48943	after	48627264	48877507	ss715631395_ss715631424	receptor-like protein kinase 2; IPR001611 (Leucine-rich repeat), IPR003591 (Leucine-rich repeat, typical subtype), IPR013210 (Leucine-rich repeat-containing N-terminal, type 2); GO:0005515 (protein binding);Dbxref=Gene3D:G3DSA:3.80.10.10,InterPro:IPR001611,InterPro:IPR003591,InterPro:IPR013210,PANTHER:PTHR24420,PRINTS:PR00019,Pfam:PF00560,Pfam:PF08263,Pfam:PF13516,Pfam:PF13855,SMART:SM00369,Super…
IN	na	Glyma.18G205700	Gm18	48946670	69163	after	48627264	48877507	ss715631395_ss715631424	hypothetical protein;
IN	na	Glyma.18G205800	Gm18	48949149	71642	after	48627264	48877507	ss715631395_ss715631424	ferritin 4; IPR001519 (Ferritin), IPR008331 (Ferritin/DPS protein domain), IPR009078 (Ferritin-like superfamily); GO:0006826 (iron ion transport), GO:0006879 (cellular iron ion homeostasis), GO:0008199 (ferric iron binding);Dbxref=Gene3D:G3DSA:1.20.1260.10,InterPro:IPR001519,InterPro:IPR008331,InterPro:IPR009040,InterPro:IPR009078,InterPro:IPR012347,InterPro:IPR014034,PANTHER:PTHR11431,PANTHER:PT…
IN	na	Glyma.18G205900	Gm18	48970493	92986	after	48627264	48877507	ss715631395_ss715631424	GC-rich sequence DNA-binding factor-like protein; IPR012890 (GC-rich sequence DNA-binding factor); GO:0003677 (DNA binding), GO:0003700 (sequence-specific DNA binding transcription factor activity), GO:0005634 (nucleus);Dbxref=InterPro:IPR012890,InterPro:IPR022783,PANTHER:PTHR12214,PANTHER:PTHR12214:SF0,Pfam:PF07842;Ontology_term=GO:0003677,GO:0003700,GO:0005634,GO:0006355;
IN	na	Glyma.18G206000	Gm18	48974585	97078	after	48627264	48877507	ss715631395_ss715631424	abscisic acid receptor; IPR019587 (Polyketide cyclase/dehydrase), IPR023393 (START-like domain);Dbxref=Gene3D:G3DSA:3.30.530.20,InterPro:IPR019587,InterPro:IPR023393,PANTHER:PTHR31213,PANTHER:PTHR31213:SF1,Pfam:PF10604,Superfamily:SSF55961;
IN	na	Glyma.19G001000	Gm19	78351	99183	before	177534	180451	ss715635223_ss715635190	Heavy metal transport/detoxification superfamily protein; IPR006121 (Heavy metal-associated domain, HMA); GO:0030001 (metal ion transport), GO:0046872 (metal ion binding);Dbxref=Gene3D:G3DSA:3.30.70.100,InterPro:IPR006121,PANTHER:PTHR22814,PANTHER:PTHR22814:SF47,Pfam:PF00403,Prosite:PS50846,Superfamily:SSF55008;Ontology_term=GO:0030001,GO:0046872;
IN	na	Glyma.19G001100	Gm19	90304	87230	before	177534	180451	ss715635223_ss715635190	50S ribosomal protein L22, chloroplastic [Glycine max]; IPR001063 (Ribosomal protein L22/L17); GO:0003735 (structural constituent of ribosome), GO:0005840 (ribosome), GO:0006412 (translation), GO:0015934 (large ribosomal subunit);Dbxref=Gene3D:G3DSA:3.90.470.10,HAMAP:MF_01331_B,InterPro:IPR001063,InterPro:IPR005727,JCVI_TIGRFAMS:TIGR01044,PANTHER:PTHR13501,Pfam:PF00237,Superfamily:SSF54843;Ontolo…
IN	na	Glyma.19G001200	Gm19	93252	84282	before	177534	180451	ss715635223_ss715635190	eukaryotic translation initiation factor 5-like [Glycine max]; IPR002735 (Translation initiation factor IF2/IF5), IPR016024 (Armadillo-type fold); GO:0003743 (translation initiation factor activity), GO:0005488 (binding), GO:0005515 (protein binding), GO:0006413 (translational initiation);Dbxref=Gene3D:G3DSA:1.25.40.180,Gene3D:G3DSA:3.30.30.50,InterPro:IPR002735,InterPro:IPR003307,InterPro:IPR016…
IN	na	Glyma.19G001300	Gm19	97221	80313	before	177534	180451	ss715635223_ss715635190	translation elongation factor Ts (EF-Ts), putative; IPR001816 (Translation elongation factor EFTs/EF1B); GO:0003746 (translation elongation factor activity), GO:0005515 (protein binding), GO:0005622 (intracellular), GO:0006414 (translational elongation);Dbxref=Coils:Coil,Gene3D:G3DSA:1.10.286.20,Gene3D:G3DSA:1.10.8.10,Gene3D:G3DSA:3.30.479.20,HAMAP:MF_00050,InterPro:IPR001816,InterPro:IPR009060,I…
IN	na	Glyma.19G001400	Gm19	101842	75692	before	177534	180451	ss715635223_ss715635190	uncharacterized protein LOC100786487 [Glycine max]; IPR025322 (Protein of unknown function DUF4228, plant);Dbxref=InterPro:IPR025322,Pfam:PF14009;
IN	na	Glyma.19G001500	Gm19	116000	61534	before	177534	180451	ss715635223_ss715635190	mediator of RNA polymerase II transcription subunit 33A-like [Glycine max];
IN	na	Glyma.19G001600	Gm19	119160	58374	before	177534	180451	ss715635223_ss715635190	MATE efflux family protein; IPR002528 (Multi antimicrobial extrusion protein); GO:0006855 (drug transmembrane transport), GO:0015238 (drug transmembrane transporter activity), GO:0015297 (antiporter activity), GO:0016020 (membrane), GO:0055085 (transmembrane transport);Dbxref=InterPro:IPR002528,JCVI_TIGRFAMS:TIGR00797,PANTHER:PTHR11206,PANTHER:PTHR11206:SF21,Pfam:PF01554;Ontology_term=GO:0006855,…
IN	na	Glyma.19G001700	Gm19	128599	48935	before	177534	180451	ss715635223_ss715635190	methionine aminopeptidase 2B; IPR000994 (Peptidase M24, structural domain), IPR001714 (Peptidase M24, methionine aminopeptidase), IPR011991 (Winged helix-turn-helix DNA-binding domain); GO:0004177 (aminopeptidase activity), GO:0006508 (proteolysis), GO:0008235 (metalloexopeptidase activity);Dbxref=Gene3D:G3DSA:1.10.10.10,Gene3D:G3DSA:3.90.230.10,HAMAP:MF_03175,InterPro:IPR000994,InterPro:IPR00171…
IN	na	Glyma.19G001800	Gm19	128674	48860	before	177534	180451	ss715635223_ss715635190	Unknown protein;
IN	na	Glyma.19G001900	Gm19	134917	42617	before	177534	180451	ss715635223_ss715635190	protein PLASTID MOVEMENT IMPAIRED 2-like isoform X3 [Glycine max]; IPR008545 (WEB family);Dbxref=Coils:Coil,InterPro:IPR008545,PANTHER:PTHR32054,PANTHER:PTHR32054:SF0,Pfam:PF05701;
IN	na	Glyma.19G002000	Gm19	138588	38946	before	177534	180451	ss715635223_ss715635190	lisH domain and HEAT repeat KIAA1468-like protein;
IN	na	Glyma.19G002100	Gm19	140914	36620	before	177534	180451	ss715635223_ss715635190	transcription factor RADIALIS-like [Glycine max]; IPR009057 (Homeodomain-like); GO:0003677 (DNA binding), GO:0003682 (chromatin binding);Dbxref=Gene3D:G3DSA:1.10.10.60,InterPro:IPR001005,InterPro:IPR009057,InterPro:IPR017884,PANTHER:PTHR25040,PANTHER:PTHR25040:SF76,Pfam:PF00249,Prosite:PS51293,SMART:SM00717,Superfamily:SSF46689;Ontology_term=GO:0003677,GO:0003682;
IN	na	Glyma.19G002200	Gm19	145534	32000	before	177534	180451	ss715635223_ss715635190	kelch repeat F-box protein; IPR015915 (Kelch-type beta propeller); GO:0005515 (protein binding);Dbxref=Gene3D:G3DSA:2.120.10.80,InterPro:IPR006652,InterPro:IPR015915,PANTHER:PTHR24412,PANTHER:PTHR24412:SF86,Pfam:PF01344,SMART:SM00612,Superfamily:SSF117281;Ontology_term=GO:0005515;
IN	na	Glyma.19G002300	Gm19	150332	27202	before	177534	180451	ss715635223_ss715635190	Lipid transfer protein; IPR016140 (Bifunctional inhibitor/plant lipid transfer protein/seed storage helical domain);Dbxref=Gene3D:G3DSA:1.10.110.10,InterPro:IPR016140,Pfam:PF14368,SMART:SM00499,Superfamily:SSF47699;
IN	na	Glyma.19G002400	Gm19	164648	12886		177534	180451	ss715635223_ss715635190	Class I glutamine amidotransferase-like superfamily protein; IPR011697 (Peptidase C26), IPR017926 (Glutamine amidotransferase); GO:0006541 (glutamine metabolic process), GO:0016787 (hydrolase activity);Dbxref=Gene3D:G3DSA:3.40.50.880,InterPro:IPR011697,InterPro:IPR017926,PANTHER:PTHR11922,PANTHER:PTHR11922:SF19,Pfam:PF07722,Prosite:PS51273,Superfamily:SSF52317;Ontology_term=GO:0006541,GO:0016787;
IN	na	Glyma.19G002500	Gm19	169780	7754		177534	180451	ss715635223_ss715635190	leguminosin group486 secreted peptide; IPR010264 (Plant self-incompatibility S1);Dbxref=InterPro:IPR010264,Pfam:PF05938;
IN	Glyma.19G002600	Glyma.19G002600	Gm19	177855	321		177534	180451	ss715635223_ss715635190	uncharacterized protein LOC102664771 isoform X2 [Glycine max];
IN	Glyma.19G002700	Glyma.19G002700	Gm19	180118	333		177534	180451	ss715635223_ss715635190	GHMP kinase ATP-binding protein, putative;
IN	Glyma.19G002800	Glyma.19G002800	Gm19	183124	2673		177534	180451	ss715635223_ss715635190	Protein kinase superfamily protein; IPR011009 (Protein kinase-like domain), IPR015784 (Serine/threonine-protein kinase, ATN1-like); GO:0004672 (protein kinase activity), GO:0004674 (protein serine/threonine kinase activity), GO:0005524 (ATP binding), GO:0006468 (protein phosphorylation);Dbxref=Gene3D:G3DSA:1.10.510.10,Gene3D:G3DSA:3.30.200.20,InterPro:IPR000719,InterPro:IPR002290,InterPro:IPR0082…
IN	Glyma.19G002900	Glyma.19G002900	Gm19	189922	9471		177534	180451	ss715635223_ss715635190	NAC domain-containing protein 8-like [Glycine max]; IPR003441 (NAC domain); GO:0003677 (DNA binding);Dbxref=InterPro:IPR003441,PANTHER:PTHR31079,PANTHER:PTHR31079:SF0,Pfam:PF02365,Prosite:PS51005,Superfamily:SSF101941;Ontology_term=GO:0003677,GO:0006355;
IN	na	Glyma.19G003000	Gm19	196844	16393		177534	180451	ss715635223_ss715635190	CRS1 / YhbY (CRM) domain-containing protein; IPR001890 (RNA-binding, CRM domain); GO:0003723 (RNA binding);Dbxref=Coils:Coil,Gene3D:G3DSA:3.30.110.60,InterPro:IPR001890,PANTHER:PTHR31426,PANTHER:PTHR31426:SF0,Pfam:PF01985,Prosite:PS51295,SMART:SM01103,Superfamily:SSF75471;Ontology_term=GO:0003723;
IN	na	Glyma.19G003100	Gm19	206780	26329		177534	180451	ss715635223_ss715635190	beta-1,4-N-acetylglucosaminyltransferase family protein; IPR006813 (Glycosyl transferase, family 17); GO:0006487 (protein N-linked glycosylation), GO:0016020 (membrane);Dbxref=InterPro:IPR006813,PANTHER:PTHR12224,PANTHER:PTHR12224:SF0,Pfam:PF04724;Ontology_term=GO:0003830,GO:0006487,GO:0016020;
IN	na	Glyma.19G003200	Gm19	214545	34094		177534	180451	ss715635223_ss715635190	golgin candidate 6-like isoform X1 [Glycine max]; IPR016024 (Armadillo-type fold), IPR024095 (Vesicle tethering protein p115-like); GO:0000139 (Golgi membrane), GO:0005488 (binding), GO:0005737 (cytoplasm), GO:0006886 (intracellular protein transport), GO:0008565 (protein transporter activity), GO:0016020 (membrane), GO:0048193 (Golgi vesicle transport), GO:0048280 (vesicle fusion with Golgi appa…
IN	na	Glyma.19G003300	Gm19	222328	41877	after	177534	180451	ss715635223_ss715635190	aldose 1-epimerase family protein; IPR008183 (Aldose 1-/Glucose-6-phosphate 1-epimerase), IPR011013 (Galactose mutarotase-like domain); GO:0003824 (catalytic activity), GO:0005975 (carbohydrate metabolic process), GO:0016853 (isomerase activity), GO:0030246 (carbohydrate binding);Dbxref=Gene3D:G3DSA:2.70.98.10,InterPro:IPR008183,InterPro:IPR011013,InterPro:IPR014718,InterPro:IPR025532,PANTHER:PTH…
IN	na	Glyma.19G003400	Gm19	242649	62198	after	177534	180451	ss715635223_ss715635190	Cytochrome P450 superfamily protein; IPR001128 (Cytochrome P450); GO:0005506 (iron ion binding), GO:0020037 (heme binding), GO:0055114 (oxidation-reduction process);Dbxref=Gene3D:G3DSA:1.10.630.10,InterPro:IPR001128,InterPro:IPR002401,InterPro:IPR017972,PANTHER:PTHR24296,PANTHER:PTHR24296:SF0,PRINTS:PR00385,PRINTS:PR00463,Pfam:PF00067,Prosite:PS00086,Superfamily:SSF48264;Ontology_term=GO:0005506,…
IN	na	Glyma.19G003500	Gm19	246840	66389	after	177534	180451	ss715635223_ss715635190	Cytochrome P450 superfamily protein; IPR001128 (Cytochrome P450); GO:0005506 (iron ion binding), GO:0020037 (heme binding), GO:0055114 (oxidation-reduction process);Dbxref=Gene3D:G3DSA:1.10.630.10,InterPro:IPR001128,PANTHER:PTHR24296,PANTHER:PTHR24296:SF0,Pfam:PF00067,Superfamily:SSF48264;Ontology_term=GO:0005506,GO:0016705,GO:0020037,GO:0055114;
IN	na	Glyma.19G003600	Gm19	259675	79224	after	177534	180451	ss715635223_ss715635190	Cytochrome P450 superfamily protein; IPR001128 (Cytochrome P450); GO:0005506 (iron ion binding), GO:0020037 (heme binding), GO:0055114 (oxidation-reduction process);Dbxref=Gene3D:G3DSA:1.10.630.10,InterPro:IPR001128,InterPro:IPR002401,InterPro:IPR017972,PANTHER:PTHR24296,PANTHER:PTHR24296:SF0,PRINTS:PR00385,PRINTS:PR00463,Pfam:PF00067,Prosite:PS00086,Superfamily:SSF48264;Ontology_term=GO:0005506,…
IN	na	Glyma.19G003700	Gm19	274789	94338	after	177534	180451	ss715635223_ss715635190	Sucrase/ferredoxin-like family protein; IPR009737 (Sucraseferredoxin-like);Dbxref=Gene3D:G3DSA:3.40.30.10,InterPro:IPR009737,InterPro:IPR012336,PANTHER:PTHR31902,PANTHER:PTHR31902:SF0,Pfam:PF06999,Superfamily:SSF52833;
IN	na	Glyma.19G003800	Gm19	279744	99293	after	177534	180451	ss715635223_ss715635190	D6 protein kinase like 2; IPR011009 (Protein kinase-like domain), IPR011993 (Pleckstrin homology-like domain); GO:0004672 (protein kinase activity), GO:0004674 (protein serine/threonine kinase activity), GO:0005524 (ATP binding), GO:0006468 (protein phosphorylation);Dbxref=Gene3D:G3DSA:1.10.510.10,Gene3D:G3DSA:2.30.29.30,Gene3D:G3DSA:3.30.200.20,InterPro:IPR000719,InterPro:IPR002290,InterPro:IPR0…
IN	na	Glyma.19G144800	Gm19	40583494	99603	before	40683097	40683097	ss715635024_ss715635024	geranylgeranyl pyrophosphate synthase 1; IPR017446 (Polyprenyl synthetase-related); GO:0008299 (isoprenoid biosynthetic process);Dbxref=Gene3D:G3DSA:1.10.600.10,InterPro:IPR000092,InterPro:IPR008949,InterPro:IPR017446,PANTHER:PTHR12001,PANTHER:PTHR12001:SF8,Pfam:PF00348,Prosite:PS00723,Superfamily:SSF48576;Ontology_term=GO:0008299;
IN	na	Glyma.19G144900	Gm19	40588689	94408	before	40683097	40683097	ss715635024_ss715635024	alpha/beta hydrolase family protein; IPR019149 (Protein of unknown function DUF2048);Dbxref=Gene3D:G3DSA:3.40.50.1820,InterPro:IPR019149,PANTHER:PTHR13617,PANTHER:PTHR13617:SF1,Pfam:PF09752,Superfamily:SSF53474;
IN	na	Glyma.19G145000	Gm19	40594385	88712	before	40683097	40683097	ss715635024_ss715635024	40S ribosomal protein S20-2; IPR001848 (Ribosomal protein S10), IPR027486 (Ribosomal protein S10 domain); GO:0003723 (RNA binding), GO:0003735 (structural constituent of ribosome), GO:0005622 (intracellular), GO:0005840 (ribosome), GO:0006412 (translation), GO:0015935 (small ribosomal subunit);Dbxref=Gene3D:G3DSA:3.30.70.600,HAMAP:MF_00508,InterPro:IPR001848,InterPro:IPR005729,InterPro:IPR018268,…
IN	na	Glyma.19G145100	Gm19	40598189	84908	before	40683097	40683097	ss715635024_ss715635024	40S ribosomal protein S20-2; IPR001848 (Ribosomal protein S10), IPR027486 (Ribosomal protein S10 domain); GO:0003723 (RNA binding), GO:0003735 (structural constituent of ribosome), GO:0005622 (intracellular), GO:0005840 (ribosome), GO:0006412 (translation), GO:0015935 (small ribosomal subunit);Dbxref=Gene3D:G3DSA:3.30.70.600,HAMAP:MF_00508,InterPro:IPR001848,InterPro:IPR005729,InterPro:IPR018268,…
IN	na	Glyma.19G145200	Gm19	40599989	83108	before	40683097	40683097	ss715635024_ss715635024	receptor-like protein kinase 2; IPR001611 (Leucine-rich repeat), IPR013210 (Leucine-rich repeat-containing N-terminal, type 2), IPR025875 (Leucine rich repeat 4); GO:0005515 (protein binding);Dbxref=Gene3D:G3DSA:3.80.10.10,InterPro:IPR001611,InterPro:IPR013210,InterPro:IPR025875,PANTHER:PTHR24420,Pfam:PF00560,Pfam:PF08263,Pfam:PF12799,Superfamily:SSF52058;Ontology_term=GO:0005515;
IN	na	Glyma.19G145300	Gm19	40607766	75331	before	40683097	40683097	ss715635024_ss715635024	TGACG-sequence-specific DNA-binding protein TGA-2.1 isoform X4 [Glycine max]; IPR004827 (Basic-leucine zipper domain), IPR025422 (Transcription factor TGA like domain); GO:0003700 (sequence-specific DNA binding transcription factor activity), GO:0043565 (sequence-specific DNA binding);Dbxref=Coils:Coil,Gene3D:G3DSA:1.20.5.170,InterPro:IPR004827,InterPro:IPR025422,PANTHER:PTHR22952,PANTHER:PTHR229…
IN	na	Glyma.19G145400	Gm19	40629626	53471	before	40683097	40683097	ss715635024_ss715635024	multiple C2 and transmembrane domain-containing protein 1-like [Glycine max]; IPR000008 (C2 domain), IPR013583 (Phosphoribosyltransferase C-terminal); GO:0005515 (protein binding);Dbxref=Gene3D:G3DSA:2.60.40.150,InterPro:IPR000008,InterPro:IPR013583,PANTHER:PTHR10024,PANTHER:PTHR10024:SF97,Pfam:PF00168,Pfam:PF08372,Prosite:PS50004,SMART:SM00239,Superfamily:SSF49562;Ontology_term=GO:0005515;
IN	na	Glyma.19G145500	Gm19	40643381	39716	before	40683097	40683097	ss715635024_ss715635024	TBCC domain-containing protein 1-like [Glycine max]; IPR016098 (Cyclase-associated protein CAP/septum formation inhibitor MinC, C-terminal), IPR017901 (C-CAP/cofactor C-like domain); GO:0000902 (cell morphogenesis);Dbxref=Gene3D:G3DSA:2.160.20.70,InterPro:IPR006599,InterPro:IPR012945,InterPro:IPR016098,InterPro:IPR017901,PANTHER:PTHR16052,Pfam:PF07986,Prosite:PS51329,SMART:SM00673;Ontology_term=G…
IN	na	Glyma.19G145600	Gm19	40653294	29803	before	40683097	40683097	ss715635024_ss715635024	TBCC domain-containing protein 1-like [Glycine max]; IPR016098 (Cyclase-associated protein CAP/septum formation inhibitor MinC, C-terminal), IPR017901 (C-CAP/cofactor C-like domain); GO:0000902 (cell morphogenesis);Dbxref=Coils:Coil,Gene3D:G3DSA:2.160.20.70,InterPro:IPR006599,InterPro:IPR012945,InterPro:IPR016098,InterPro:IPR017901,PANTHER:PTHR16052,Pfam:PF07986,Prosite:PS51329,SMART:SM00673;Onto…
IN	na	Glyma.19G145700	Gm19	40668700	14397	before	40683097	40683097	ss715635024_ss715635024	pectinesterase 11; IPR011050 (Pectin lyase fold/virulence factor); GO:0005618 (cell wall), GO:0030599 (pectinesterase activity), GO:0042545 (cell wall modification);Dbxref=Gene3D:G3DSA:2.160.20.10,InterPro:IPR000070,InterPro:IPR011050,InterPro:IPR012334,InterPro:IPR018040,PANTHER:PTHR31321,Pfam:PF01095,Prosite:PS00503,Superfamily:SSF51126;Ontology_term=GO:0005618,GO:0030599,GO:0042545;
IN	na	Glyma.19G145800	Gm19	40673878	9219	before	40683097	40683097	ss715635024_ss715635024	rhodanese-like domain-containing protein 9, chloroplastic-like [Glycine max]; IPR001763 (Rhodanese-like domain);Dbxref=Coils:Coil,Gene3D:G3DSA:3.40.250.10,InterPro:IPR001763,PANTHER:PTHR13253,Pfam:PF00581,Prosite:PS50206,Prosite:PS51257,SMART:SM00450,Superfamily:SSF52821;
IN	Glyma.19G145900	Glyma.19G145900	Gm19	40679184	3913	before	40683097	40683097	ss715635024_ss715635024	Mitochondrial import inner membrane translocase subunit Tim17/Tim22/Tim23 family protein; IPR003397 (Mitochondrial inner membrane translocase subunit Tim17/Tim22/Tim23/peroxisomal protein PMP24);Dbxref=InterPro:IPR003397,PANTHER:PTHR14110,PANTHER:PTHR14110:SF0,Pfam:PF02466;
IN	na	Glyma.19G146000	Gm19	40697748	14651	after	40683097	40683097	ss715635024_ss715635024	squamosa promoter binding protein-like 9; IPR004333 (Transcription factor, SBP-box); GO:0003677 (DNA binding), GO:0005634 (nucleus);Dbxref=Gene3D:G3DSA:4.10.1100.10,InterPro:IPR004333,PANTHER:PTHR31251,PANTHER:PTHR31251:SF0,Pfam:PF03110,Prosite:PS51141,Superfamily:SSF103612;Ontology_term=GO:0003677,GO:0005634;
IN	na	Glyma.19G146100	Gm19	40707108	24011	after	40683097	40683097	ss715635024_ss715635024	zinc knuckle protein, putative;
IN	na	Glyma.19G146200	Gm19	40718039	34942	after	40683097	40683097	ss715635024_ss715635024	unknown protein;
IN	na	Glyma.19G146300	Gm19	40723546	40449	after	40683097	40683097	ss715635024_ss715635024	Mitochondrial transcription termination factor family protein; IPR003690 (Mitochodrial transcription termination factor-related);Dbxref=InterPro:IPR003690,PANTHER:PTHR13068,PANTHER:PTHR13068:SF3,Pfam:PF02536,SMART:SM00733;
IN	na	Glyma.19G146400	Gm19	40727511	44414	after	40683097	40683097	ss715635024_ss715635024	RNA-binding protein 24-A-like [Glycine max]; IPR012677 (Nucleotide-binding, alpha-beta plait); GO:0000166 (nucleotide binding), GO:0003676 (nucleic acid binding);Dbxref=Gene3D:G3DSA:3.30.70.330,InterPro:IPR000504,InterPro:IPR012677,PANTHER:PTHR24011,PANTHER:PTHR24011:SF87,Pfam:PF00076,Prosite:PS50102,SMART:SM00360,Superfamily:SSF54928;Ontology_term=GO:0000166,GO:0003676;
IN	na	Glyma.19G146500	Gm19	40732342	49245	after	40683097	40683097	ss715635024_ss715635024	myb family transcription factor APL-like isoform X4 [Glycine max]; IPR009057 (Homeodomain-like); GO:0003677 (DNA binding), GO:0003682 (chromatin binding);Dbxref=Gene3D:G3DSA:1.10.10.60,InterPro:IPR001005,InterPro:IPR006447,InterPro:IPR009057,JCVI_TIGRFAMS:TIGR01557,PANTHER:PTHR31314,PANTHER:PTHR31314:SF0,Pfam:PF00249,Superfamily:SSF46689;Ontology_term=GO:0003677,GO:0003682;
IN	na	Glyma.19G146600	Gm19	40741644	58547	after	40683097	40683097	ss715635024_ss715635024	myb family transcription factor APL-like isoform X1 [Glycine max]; IPR009057 (Homeodomain-like), IPR025756 (MYB-CC type transcription factor, LHEQLE-containing domain); GO:0003677 (DNA binding), GO:0003682 (chromatin binding);Dbxref=Coils:Coil,Gene3D:G3DSA:1.10.10.60,InterPro:IPR001005,InterPro:IPR006447,InterPro:IPR009057,InterPro:IPR017930,InterPro:IPR025756,JCVI_TIGRFAMS:TIGR01557,PANTHER:PTHR…
IN	na	Glyma.19G146700	Gm19	40743676	60579	after	40683097	40683097	ss715635024_ss715635024	Unknown protein;
IN	na	Glyma.19G146800	Gm19	40756755	73658	after	40683097	40683097	ss715635024_ss715635024	Cytochrome P450 superfamily protein; IPR001128 (Cytochrome P450); GO:0005506 (iron ion binding), GO:0020037 (heme binding), GO:0055114 (oxidation-reduction process);Dbxref=Coils:Coil,Gene3D:G3DSA:1.10.630.10,InterPro:IPR001128,InterPro:IPR002401,InterPro:IPR017972,PANTHER:PTHR24298,PANTHER:PTHR24298:SF2,PRINTS:PR00385,PRINTS:PR00463,Pfam:PF00067,Prosite:PS00086,Superfamily:SSF48264;Ontology_term=…
IN	na	Glyma.19G146900	Gm19	40776168	93071	after	40683097	40683097	ss715635024_ss715635024	unknown protein; IPR008480 (Protein of unknown function DUF761, plant);Dbxref=InterPro:IPR008480,Pfam:PF05553;
IN	na	Glyma.19G194200	Gm19	45171570	95414	before	45266984	45273019	ss715635454_ss715635456	Integral membrane Yip1 family protein; IPR006977 (Yip1 domain); GO:0016020 (membrane);Dbxref=InterPro:IPR006977,PANTHER:PTHR21236,Pfam:PF04893;Ontology_term=GO:0016020;
IN	na	Glyma.19G194300	Gm19	45184266	82718	before	45266984	45273019	ss715635454_ss715635456	flowering locus protein T; IPR008914 (Phosphatidylethanolamine-binding protein PEBP);Dbxref=Gene3D:G3DSA:3.90.280.10,InterPro:IPR001858,InterPro:IPR008914,PANTHER:PTHR11362,Pfam:PF01161,Prosite:PS01220,Superfamily:SSF49777;
IN	na	Glyma.19G194400	Gm19	45198202	68782	before	45266984	45273019	ss715635454_ss715635456	alpha/beta-Hydrolases superfamily protein;Dbxref=Gene3D:G3DSA:3.40.50.1820,PANTHER:PTHR10992,PANTHER:PTHR10992:SF198,Pfam:PF12697,Superfamily:SSF53474;
IN	na	Glyma.19G194500	Gm19	45204214	62770	before	45266984	45273019	ss715635454_ss715635456	Basic-leucine zipper (bZIP) transcription factor family protein; IPR004827 (Basic-leucine zipper domain); GO:0003700 (sequence-specific DNA binding transcription factor activity), GO:0043565 (sequence-specific DNA binding);Dbxref=Coils:Coil,Gene3D:G3DSA:1.20.5.170,InterPro:IPR004827,PANTHER:PTHR22952,PANTHER:PTHR22952:SF85,Pfam:PF00170,Prosite:PS00036,Prosite:PS50217,SMART:SM00338,Superfamily:SSF…
IN	na	Glyma.19G194600	Gm19	45208632	58352	before	45266984	45273019	ss715635454_ss715635456	F-box/LRR plant protein; IPR001810 (F-box domain); GO:0005515 (protein binding);Dbxref=Gene3D:G3DSA:3.80.10.10,InterPro:IPR001810,PANTHER:PTHR23125,PANTHER:PTHR23125:SF191,Pfam:PF12937,SMART:SM00256,Superfamily:SSF52047,Superfamily:SSF81383;Ontology_term=GO:0005515;
IN	na	Glyma.19G194700	Gm19	45213067	53917	before	45266984	45273019	ss715635454_ss715635456	iron-sulfur cluster assembly protein IscA; IPR000361 (FeS cluster biogenesis), IPR016092 (FeS cluster insertion protein); GO:0005198 (structural molecule activity), GO:0016226 (iron-sulfur cluster assembly), GO:0051536 (iron-sulfur cluster binding);Dbxref=Gene3D:G3DSA:2.60.300.12,InterPro:IPR000361,InterPro:IPR016092,JCVI_TIGRFAMS:TIGR00049,PANTHER:PTHR10072,PANTHER:PTHR10072:SF27,Pfam:PF01521,Su…
IN	na	Glyma.19G194800	Gm19	45219556	47428	before	45266984	45273019	ss715635454_ss715635456	cell division FtsZ-like protein; IPR000158 (Cell division protein FtsZ); GO:0003924 (GTPase activity), GO:0005525 (GTP binding), GO:0005737 (cytoplasm), GO:0006184 (GTP catabolic process), GO:0043234 (protein complex), GO:0051258 (protein polymerization);Dbxref=Gene3D:G3DSA:3.30.1330.20,Gene3D:G3DSA:3.40.50.1440,HAMAP:MF_00909,InterPro:IPR000158,InterPro:IPR003008,InterPro:IPR008280,InterPro:IPR0…
IN	na	Glyma.19G194900	Gm19	45227993	38991	before	45266984	45273019	ss715635454_ss715635456	uncharacterized protein LOC100793911 isoform X5 [Glycine max];Dbxref=Coils:Coil;
IN	na	Glyma.19G195000	Gm19	45240357	26627	before	45266984	45273019	ss715635454_ss715635456	Unknown protein;
IN	na	Glyma.19G195100	Gm19	45246806	20178	before	45266984	45273019	ss715635454_ss715635456	Small nuclear ribonucleoprotein family protein; IPR010920 (Like-Sm (LSM) domain);Dbxref=Gene3D:G3DSA:2.30.30.100,InterPro:IPR001163,InterPro:IPR006649,InterPro:IPR010920,PANTHER:PTHR10553,Pfam:PF01423,SMART:SM00651,Superfamily:SSF50182;
IN	na	Glyma.19G195200	Gm19	45250086	16898	before	45266984	45273019	ss715635454_ss715635456	SAUR-like auxin-responsive protein family; IPR003676 (Auxin-induced protein, ARG7);Dbxref=InterPro:IPR003676,PANTHER:PTHR31374,Pfam:PF02519;
IN	Glyma.19G195300	Glyma.19G195300	Gm19	45256498	10486	before	45266984	45273019	ss715635454_ss715635456	ATP binding microtubule motor family protein isoform 1 n=2 Tax=Theobroma cacao RepID=UPI00042B0803; IPR001752 (Kinesin, motor domain), IPR027417 (P-loop containing nucleoside triphosphate hydrolase), IPR027640 (Kinesin-like protein); GO:0003777 (microtubule motor activity), GO:0005524 (ATP binding), GO:0005871 (kinesin complex), GO:0007018 (microtubule-based movement), GO:0008017 (microtubule bin…
IN	Glyma.19G195400	Glyma.19G195400	Gm19	45265388	1596	before	45266984	45273019	ss715635454_ss715635456	beta-fructofuranosidase; cell wall invertase I; fructosidase; IPR001362 (Glycoside hydrolase, family 32), IPR008985 (Concanavalin A-like lectin/glucanases superfamily), IPR023296 (Glycosyl hydrolase, five-bladed beta-propellor domain); GO:0005975 (carbohydrate metabolic process);Dbxref=Gene3D:G3DSA:2.115.10.20,Gene3D:G3DSA:2.60.120.560,InterPro:IPR001362,InterPro:IPR008985,InterPro:IPR013148,Inte…
IN	Glyma.19G195500	Glyma.19G195500	Gm19	45270214	2805	between	45266984	45273019	ss715635454_ss715635456	ubiquitin 4; IPR000626 (Ubiquitin domain), IPR001975 (Ribosomal protein L40e), IPR011332 (Zinc-binding ribosomal protein), IPR019956 (Ubiquitin); GO:0003735 (structural constituent of ribosome), GO:0005515 (protein binding), GO:0005840 (ribosome), GO:0006412 (translation);Dbxref=Gene3D:G3DSA:3.10.20.90,InterPro:IPR000626,InterPro:IPR001975,InterPro:IPR011332,InterPro:IPR019954,InterPro:IPR019956,…
IN	Glyma.19G195600	Glyma.19G195600	Gm19	45275359	2340	after	45266984	45273019	ss715635454_ss715635456	alpha/beta hydrolase domain-containing protein 11-like [Glycine max];Dbxref=Gene3D:G3DSA:3.40.50.1820,PANTHER:PTHR10992,PANTHER:PTHR10992:SF581,Pfam:PF12697,Superfamily:SSF53474;
IN	Glyma.19G195700	Glyma.19G195700	Gm19	45278744	5725	after	45266984	45273019	ss715635454_ss715635456	uncharacterized protein LOC102669414 [Glycine max]; IPR007608 (Senescence regulator S40);Dbxref=InterPro:IPR007608,Pfam:PF04520;
IN	na	Glyma.19G195800	Gm19	45295512	22493	after	45266984	45273019	ss715635454_ss715635456	NAC domain protein,; IPR003441 (NAC domain); GO:0003677 (DNA binding);Dbxref=InterPro:IPR003441,PANTHER:PTHR31989,Pfam:PF02365,Prosite:PS51005,Superfamily:SSF101941;Ontology_term=GO:0003677,GO:0006355;
IN	na	Glyma.19G195900	Gm19	45306001	32982	after	45266984	45273019	ss715635454_ss715635456	Vacuolar protein sorting 55 (VPS55) family protein; IPR007262 (Vacuolar protein sorting 55);Dbxref=InterPro:IPR007262,PANTHER:PTHR12050,PANTHER:PTHR12050:SF0,Pfam:PF04133;
IN	na	Glyma.19G196000	Gm19	45325254	52235	after	45266984	45273019	ss715635454_ss715635456	probable UDP-N-acetylglucosamine--peptide N-acetylglucosaminyltransferase SPINDLY-like isoform X2 [Glycine max]; IPR011990 (Tetratricopeptide-like helical); GO:0005515 (protein binding);Dbxref=Gene3D:G3DSA:1.25.40.10,InterPro:IPR001440,InterPro:IPR006597,InterPro:IPR011990,InterPro:IPR013026,InterPro:IPR019734,PANTHER:PTHR23083,PANTHER:PTHR23083:SF159,Pfam:PF00515,Pfam:PF13414,Pfam:PF13424,Pfam:P…
IN	na	Glyma.19G196100	Gm19	45336067	63048	after	45266984	45273019	ss715635454_ss715635456	Cyclophilin-like peptidyl-prolyl cis-trans isomerase family protein; IPR002130 (Cyclophilin-like peptidyl-prolyl cis-trans isomerase domain); GO:0003755 (peptidyl-prolyl cis-trans isomerase activity), GO:0006457 (protein folding);Dbxref=Gene3D:G3DSA:2.40.100.10,InterPro:IPR002130,InterPro:IPR020892,PANTHER:PTHR11071,PRINTS:PR00153,Pfam:PF00160,Prosite:PS00170,Prosite:PS50072,Superfamily:SSF50891;…
IN	na	Glyma.19G196200	Gm19	45338786	65767	after	45266984	45273019	ss715635454_ss715635456	mitochondrial fission protein ELM1-like [Glycine max]; IPR009367 (Mitochondrial fission ELM1-like);Dbxref=InterPro:IPR009367,Pfam:PF06258,Superfamily:SSF53756;
IN	na	Glyma.19G196300	Gm19	45344140	71121	after	45266984	45273019	ss715635454_ss715635456	mRNA-decapping enzyme-like protein; IPR010334 (Dcp1-like decapping), IPR011993 (Pleckstrin homology-like domain);Dbxref=Gene3D:G3DSA:2.30.29.30,InterPro:IPR010334,InterPro:IPR011993,PANTHER:PTHR16290,PANTHER:PTHR16290:SF0,Pfam:PF06058,Superfamily:SSF50729;
IN	na	Glyma.19G196400	Gm19	45353689	80670	after	45266984	45273019	ss715635454_ss715635456	F-box family protein; IPR001810 (F-box domain); GO:0005515 (protein binding);Dbxref=Gene3D:G3DSA:1.20.1280.50,InterPro:IPR001810,Superfamily:SSF81383;Ontology_term=GO:0005515;
IN	na	Glyma.19G196500	Gm19	45366029	93010	after	45266984	45273019	ss715635454_ss715635456	embryo defective 2735;
PH	na	Glyma.02G244500	Gm02	43259315	99207	before	43358522	43367206	ss715582992_ss715582994	GTP-binding nuclear Ran-like protein; IPR003579 (Small GTPase superfamily, Rab type), IPR005225 (Small GTP-binding protein domain), IPR006689 (Small GTPase superfamily, ARF/SAR type), IPR020849 (Small GTPase superfamily, Ras type), IPR027417 (P-loop containing nucleoside triphosphate hydrolase); GO:0005525 (GTP binding), GO:0005622 (intracellular), GO:0006184 (GTP catabolic process), GO:0006886 (…
PH	na	Glyma.02G244600	Gm02	43269339	89183	before	43358522	43367206	ss715582992_ss715582994	myb transcription factor; IPR009057 (Homeodomain-like); GO:0003677 (DNA binding), GO:0003682 (chromatin binding);Dbxref=Gene3D:G3DSA:1.10.10.60,InterPro:IPR001005,InterPro:IPR009057,InterPro:IPR017930,PANTHER:PTHR10641,PANTHER:PTHR10641:SF30,Pfam:PF00249,Prosite:PS51294,SMART:SM00717,Superfamily:SSF46689;Ontology_term=GO:0003677,GO:0003682;
PH	na	Glyma.02G244700	Gm02	43292778	65744	before	43358522	43367206	ss715582992_ss715582994	glucan endo-1,3-beta-glucosidase 2-like [Glycine max]; IPR000490 (Glycoside hydrolase, family 17), IPR012946 (X8), IPR017853 (Glycoside hydrolase, superfamily); GO:0005975 (carbohydrate metabolic process);Dbxref=Gene3D:G3DSA:3.20.20.80,InterPro:IPR000490,InterPro:IPR012946,InterPro:IPR013781,InterPro:IPR017853,PANTHER:PTHR32227,PANTHER:PTHR32227:SF31,Pfam:PF00332,Pfam:PF07983,Prosite:PS00587,SMAR…
PH	na	Glyma.02G244800	Gm02	43296567	61955	before	43358522	43367206	ss715582992_ss715582994	Unknown protein;
PH	na	Glyma.02G244900	Gm02	43298678	59844	before	43358522	43367206	ss715582992_ss715582994	GDSL-like Lipase/Acylhydrolase superfamily protein; IPR001087 (Lipase, GDSL); GO:0006629 (lipid metabolic process), GO:0016787 (hydrolase activity);Dbxref=Gene3D:G3DSA:3.40.50.1110,InterPro:IPR001087,InterPro:IPR013831,PANTHER:PTHR22835,Pfam:PF00657,Superfamily:SSF52266;Ontology_term=GO:0006629,GO:0016787,GO:0016788;
PH	na	Glyma.02G245000	Gm02	43323091	35431	before	43358522	43367206	ss715582992_ss715582994	HMG-Y-related protein A-like [Glycine max]; IPR011991 (Winged helix-turn-helix DNA-binding domain), IPR020478 (AT hook-like); GO:0000785 (chromatin), GO:0000786 (nucleosome), GO:0003677 (DNA binding), GO:0005634 (nucleus), GO:0006334 (nucleosome assembly);Dbxref=Gene3D:G3DSA:1.10.10.10,InterPro:IPR000116,InterPro:IPR005818,InterPro:IPR011991,InterPro:IPR017956,InterPro:IPR020478,PANTHER:PTHR11467…
PH	na	Glyma.02G245100	Gm02	43328467	30055	before	43358522	43367206	ss715582992_ss715582994	HMG-Y-related protein A-like [Glycine max]; IPR011991 (Winged helix-turn-helix DNA-binding domain), IPR020478 (AT hook-like); GO:0000785 (chromatin), GO:0000786 (nucleosome), GO:0003677 (DNA binding), GO:0005634 (nucleus), GO:0006334 (nucleosome assembly);Dbxref=Gene3D:G3DSA:1.10.10.10,InterPro:IPR000116,InterPro:IPR005818,InterPro:IPR011991,InterPro:IPR017956,InterPro:IPR020478,PANTHER:PTHR11467…
PH	na	Glyma.02G245200	Gm02	43332930	25592	before	43358522	43367206	ss715582992_ss715582994	desmoplakin-like isoform X1 [Glycine max]; IPR007656 (Zein-binding domain);Dbxref=Coils:Coil,InterPro:IPR007656,PANTHER:PTHR31448,PANTHER:PTHR31448:SF0,Pfam:PF04576;
PH	na	Glyma.02G245300	Gm02	43341334	17188	before	43358522	43367206	ss715582992_ss715582994	uncharacterized protein LOC100794223 isoform X6 [Glycine max]; IPR016024 (Armadillo-type fold); GO:0005488 (binding);Dbxref=Gene3D:G3DSA:1.25.10.10,InterPro:IPR011989,InterPro:IPR016024,Superfamily:SSF48371;Ontology_term=GO:0005488;
PH	Glyma.02G245400	Glyma.02G245400	Gm02	43353482	5040	before	43358522	43367206	ss715582992_ss715582994	nucleolar complex protein 4 homolog [Glycine max]; IPR005612 (CCAAT-binding factor), IPR016024 (Armadillo-type fold), IPR027193 (Nucleolar complex protein 4); GO:0005488 (binding), GO:0042254 (ribosome biogenesis);Dbxref=InterPro:IPR005612,InterPro:IPR016024,InterPro:IPR027193,PANTHER:PTHR12455,PANTHER:PTHR12455:SF0,Pfam:PF03914,Superfamily:SSF48371;Ontology_term=GO:0005488,GO:0042254;
PH	Glyma.02G245500	Glyma.02G245500	Gm02	43369214	2008	after	43358522	43367206	ss715582992_ss715582994	Protein of unknown function DUF2359, transmembrane; IPR019308 (Protein of unknown function DUF2359, TMEM214);Dbxref=Coils:Coil,InterPro:IPR019308,PANTHER:PTHR13448,Pfam:PF10151;
PH	Glyma.02G245600	Glyma.02G245600	Gm02	43376905	9699	after	43358522	43367206	ss715582992_ss715582994	Gibberellin-regulated family protein; IPR003854 (Gibberellin regulated protein);Dbxref=InterPro:IPR003854,Pfam:PF02704;
PH	na	Glyma.02G245700	Gm02	43392569	25363	after	43358522	43367206	ss715582992_ss715582994	probable calcium-binding protein CML18-like [Glycine max]; IPR011992 (EF-hand domain pair); GO:0005509 (calcium ion binding);Dbxref=Gene3D:G3DSA:1.10.238.10,InterPro:IPR002048,InterPro:IPR011992,InterPro:IPR018247,PANTHER:PTHR10891,PANTHER:PTHR10891:SF298,Pfam:PF13499,Pfam:PF13833,Prosite:PS00018,Prosite:PS50222,SMART:SM00054,Superfamily:SSF47473;Ontology_term=GO:0005509;
PH	na	Glyma.02G245800	Gm02	43405000	37794	after	43358522	43367206	ss715582992_ss715582994	pfkB-like carbohydrate kinase family protein; IPR002139 (Ribokinase); GO:0004747 (ribokinase activity), GO:0006014 (D-ribose metabolic process);Dbxref=Gene3D:G3DSA:3.40.1190.20,InterPro:IPR002139,InterPro:IPR002173,InterPro:IPR011611,PANTHER:PTHR10584,PANTHER:PTHR10584:SF34,PRINTS:PR00990,Pfam:PF00294,Prosite:PS00583,Prosite:PS00584,Superfamily:SSF53613;Ontology_term=GO:0004747,GO:0006014,GO:0016…
PH	na	Glyma.02G245900	Gm02	43410372	43166	after	43358522	43367206	ss715582992_ss715582994	Calcium-binding EF-hand family protein; IPR011992 (EF-hand domain pair); GO:0005509 (calcium ion binding);Dbxref=Gene3D:G3DSA:1.10.238.10,InterPro:IPR002048,InterPro:IPR011992,InterPro:IPR018247,PANTHER:PTHR10891,Pfam:PF13499,Prosite:PS00018,Prosite:PS50222,SMART:SM00054,Superfamily:SSF47473;Ontology_term=GO:0005509;
PH	na	Glyma.02G246000	Gm02	43412859	45653	after	43358522	43367206	ss715582992_ss715582994	Protein kinase superfamily protein; IPR011009 (Protein kinase-like domain), IPR013320 (Concanavalin A-like lectin/glucanase, subgroup); GO:0004672 (protein kinase activity), GO:0004674 (protein serine/threonine kinase activity), GO:0005524 (ATP binding), GO:0006468 (protein phosphorylation);Dbxref=Gene3D:G3DSA:1.10.510.10,Gene3D:G3DSA:2.60.120.200,Gene3D:G3DSA:3.30.200.20,InterPro:IPR000719,Inter…
PH	na	Glyma.02G246100	Gm02	43425586	58380	after	43358522	43367206	ss715582992_ss715582994	double-stranded RNA-binding protein 4-like isoform X2 [Glycine max]; IPR014720 (Double-stranded RNA-binding domain);Dbxref=Gene3D:G3DSA:3.30.160.20,InterPro:IPR014720,Pfam:PF00035,Prosite:PS50137,SMART:SM00358,Superfamily:SSF54768;
PH	na	Glyma.02G246200	Gm02	43430395	63189	after	43358522	43367206	ss715582992_ss715582994	Unknown protein;
PH	na	Glyma.02G246300	Gm02	43435414	68208	after	43358522	43367206	ss715582992_ss715582994	Unknown protein;
PH	na	Glyma.02G246400	Gm02	43442105	74899	after	43358522	43367206	ss715582992_ss715582994	putative transcription factor bHLH086-like [Glycine max]; IPR011598 (Myc-type, basic helix-loop-helix (bHLH) domain); GO:0046983 (protein dimerization activity);Dbxref=Gene3D:G3DSA:4.10.280.10,InterPro:IPR011598,PANTHER:PTHR31090,PANTHER:PTHR31090:SF0,Pfam:PF00010,Prosite:PS50888,SMART:SM00353,Superfamily:SSF47459;Ontology_term=GO:0046983;
PH	na	Glyma.02G246500	Gm02	43462201	94995	after	43358522	43367206	ss715582992_ss715582994	U-box domain-containing protein 4-like [Glycine max]; IPR016024 (Armadillo-type fold); GO:0005488 (binding), GO:0005515 (protein binding);Dbxref=Gene3D:G3DSA:1.25.10.10,InterPro:IPR000225,InterPro:IPR011989,InterPro:IPR016024,PANTHER:PTHR23315,PANTHER:PTHR23315:SF40,Pfam:PF00514,Prosite:PS50176,SMART:SM00185,Superfamily:SSF48371;Ontology_term=GO:0005488,GO:0005515;
PH	na	Glyma.02G246600	Gm02	43464179	96973	after	43358522	43367206	ss715582992_ss715582994	Unknown protein;
PH	na	Glyma.02G246700	Gm02	43466585	99379	after	43358522	43367206	ss715582992_ss715582994	major intrinsic protein (MIP) family transporter; IPR000425 (Major intrinsic protein), IPR023271 (Aquaporin-like); GO:0005215 (transporter activity), GO:0006810 (transport), GO:0016020 (membrane);Dbxref=Gene3D:G3DSA:1.20.1080.10,InterPro:IPR000425,InterPro:IPR022357,InterPro:IPR023271,JCVI_TIGRFAMS:TIGR00861,PANTHER:PTHR19139,PANTHER:PTHR19139:SF22,PRINTS:PR00783,Pfam:PF00230,Prosite:PS00221,Supe…
PH	na	Glyma.03G154200	Gm03	36925677	98990	before	37024667	37078312	ss715585780_ss715585783	PATATIN-like protein 9; IPR016035 (Acyl transferase/acyl hydrolase/lysophospholipase); GO:0006629 (lipid metabolic process), GO:0008152 (metabolic process);Dbxref=Gene3D:G3DSA:3.40.1090.10,InterPro:IPR002641,InterPro:IPR016035,PANTHER:PTHR32241,PANTHER:PTHR32241:SF2,Pfam:PF01734,Superfamily:SSF52151;Ontology_term=GO:0006629,GO:0008152;
PH	na	Glyma.03G154300	Gm03	36943037	81630	before	37024667	37078312	ss715585780_ss715585783	Unknown protein;
PH	na	Glyma.03G154400	Gm03	36955046	69621	before	37024667	37078312	ss715585780_ss715585783	terpene synthase 04; IPR008930 (Terpenoid cyclases/protein prenyltransferase alpha-alpha toroid), IPR008949 (Terpenoid synthase); GO:0000287 (magnesium ion binding), GO:0008152 (metabolic process), GO:0010333 (terpene synthase activity), GO:0016829 (lyase activity);Dbxref=Gene3D:G3DSA:1.10.600.10,Gene3D:G3DSA:1.50.10.20,Gene3D:G3DSA:1.50.30.10,InterPro:IPR001906,InterPro:IPR005630,InterPro:IPR008…
PH	na	Glyma.03G154400	Gm03	36955046	90306	before	37045352	37102233	ss715585781_ss715585784	terpene synthase 04; IPR008930 (Terpenoid cyclases/protein prenyltransferase alpha-alpha toroid), IPR008949 (Terpenoid synthase); GO:0000287 (magnesium ion binding), GO:0008152 (metabolic process), GO:0010333 (terpene synthase activity), GO:0016829 (lyase activity);Dbxref=Gene3D:G3DSA:1.10.600.10,Gene3D:G3DSA:1.50.10.20,Gene3D:G3DSA:1.50.30.10,InterPro:IPR001906,InterPro:IPR005630,InterPro:IPR008…
PH	na	Glyma.03G154500	Gm03	36965584	59083	before	37024667	37078312	ss715585780_ss715585783	Ent-copalyl diphosphate synthase-like protein; IPR008949 (Terpenoid synthase); GO:0000287 (magnesium ion binding), GO:0010333 (terpene synthase activity), GO:0016829 (lyase activity);Dbxref=Gene3D:G3DSA:1.10.600.10,InterPro:IPR005630,InterPro:IPR008949,Pfam:PF03936;Ontology_term=GO:0000287,GO:0010333,GO:0016829;
PH	na	Glyma.03G154500	Gm03	36965584	79768	before	37045352	37102233	ss715585781_ss715585784	Ent-copalyl diphosphate synthase-like protein; IPR008949 (Terpenoid synthase); GO:0000287 (magnesium ion binding), GO:0010333 (terpene synthase activity), GO:0016829 (lyase activity);Dbxref=Gene3D:G3DSA:1.10.600.10,InterPro:IPR005630,InterPro:IPR008949,Pfam:PF03936;Ontology_term=GO:0000287,GO:0010333,GO:0016829;
PH	na	Glyma.03G154600	Gm03	36971912	52755	before	37024667	37078312	ss715585780_ss715585783	Chalcone-flavanone isomerase family protein; IPR016087 (Chalcone isomerase); GO:0016872 (intramolecular lyase activity);Dbxref=InterPro:IPR016087,Pfam:PF02431,Superfamily:SSF54626;Ontology_term=GO:0016872;
PH	na	Glyma.03G154600	Gm03	36971912	73440	before	37045352	37102233	ss715585781_ss715585784	Chalcone-flavanone isomerase family protein; IPR016087 (Chalcone isomerase); GO:0016872 (intramolecular lyase activity);Dbxref=InterPro:IPR016087,Pfam:PF02431,Superfamily:SSF54626;Ontology_term=GO:0016872;
PH	na	Glyma.03G154700	Gm03	36996809	27858	before	37024667	37078312	ss715585780_ss715585783	terpene synthase 04; IPR008930 (Terpenoid cyclases/protein prenyltransferase alpha-alpha toroid), IPR008949 (Terpenoid synthase); GO:0000287 (magnesium ion binding), GO:0008152 (metabolic process), GO:0010333 (terpene synthase activity), GO:0016829 (lyase activity);Dbxref=Gene3D:G3DSA:1.10.600.10,Gene3D:G3DSA:1.50.10.20,Gene3D:G3DSA:1.50.30.10,InterPro:IPR001906,InterPro:IPR005630,InterPro:IPR008…
PH	na	Glyma.03G154700	Gm03	36996809	48543	before	37045352	37102233	ss715585781_ss715585784	terpene synthase 04; IPR008930 (Terpenoid cyclases/protein prenyltransferase alpha-alpha toroid), IPR008949 (Terpenoid synthase); GO:0000287 (magnesium ion binding), GO:0008152 (metabolic process), GO:0010333 (terpene synthase activity), GO:0016829 (lyase activity);Dbxref=Gene3D:G3DSA:1.10.600.10,Gene3D:G3DSA:1.50.10.20,Gene3D:G3DSA:1.50.30.10,InterPro:IPR001906,InterPro:IPR005630,InterPro:IPR008…
PH	Glyma.03G154800	Glyma.03G154800	Gm03	37018351	6316	before	37024667	37078312	ss715585780_ss715585783	acyl-CoA N-acyltransferase (NAT) superfamily protein; IPR016181 (Acyl-CoA N-acyltransferase); GO:0008080 (N-acetyltransferase activity);Dbxref=Gene3D:G3DSA:3.40.630.30,InterPro:IPR000182,InterPro:IPR016181,PANTHER:PTHR23091,PANTHER:PTHR23091:SF5,Pfam:PF00583,Prosite:PS51186,Superfamily:SSF55729;Ontology_term=GO:0008080;
PH	Glyma.03G154800	Glyma.03G154800	Gm03	37018351	27001	before	37045352	37102233	ss715585781_ss715585784	acyl-CoA N-acyltransferase (NAT) superfamily protein; IPR016181 (Acyl-CoA N-acyltransferase); GO:0008080 (N-acetyltransferase activity);Dbxref=Gene3D:G3DSA:3.40.630.30,InterPro:IPR000182,InterPro:IPR016181,PANTHER:PTHR23091,PANTHER:PTHR23091:SF5,Pfam:PF00583,Prosite:PS51186,Superfamily:SSF55729;Ontology_term=GO:0008080;
PH	Glyma.03G154900	Glyma.03G154900	Gm03	37015544	9123	before	37024667	37078312	ss715585780_ss715585783	Unknown protein;
PH	Glyma.03G154900	Glyma.03G154900	Gm03	37015544	29808	before	37045352	37102233	ss715585781_ss715585784	Unknown protein;
PH	Glyma.03G155000	Glyma.03G155000	Gm03	37032596	7929	between	37024667	37078312	ss715585780_ss715585783	pre-mRNA-splicing factor 18-like [Glycine max]; IPR004098 (Prp18), IPR014906 (Pre-mRNA processing factor 4 (PRP4)-like); GO:0005681 (spliceosomal complex), GO:0008380 (RNA splicing);Dbxref=Coils:Coil,Gene3D:G3DSA:1.20.940.10,InterPro:IPR003648,InterPro:IPR004098,InterPro:IPR014906,PANTHER:PTHR13007,PANTHER:PTHR13007:SF6,Pfam:PF02840,Pfam:PF08799,SMART:SM00500,Superfamily:SSF158230,Superfamily:SSF…
PH	Glyma.03G155000	Glyma.03G155000	Gm03	37032596	12756	before	37045352	37102233	ss715585781_ss715585784	pre-mRNA-splicing factor 18-like [Glycine max]; IPR004098 (Prp18), IPR014906 (Pre-mRNA processing factor 4 (PRP4)-like); GO:0005681 (spliceosomal complex), GO:0008380 (RNA splicing);Dbxref=Coils:Coil,Gene3D:G3DSA:1.20.940.10,InterPro:IPR003648,InterPro:IPR004098,InterPro:IPR014906,PANTHER:PTHR13007,PANTHER:PTHR13007:SF6,Pfam:PF02840,Pfam:PF08799,SMART:SM00500,Superfamily:SSF158230,Superfamily:SSF…
PH	Glyma.03G155100	Glyma.03G155100	Gm03	37040070	15403	between	37024667	37078312	ss715585780_ss715585783	F-box protein At4g02760-like isoform X1 [Glycine max]; IPR001810 (F-box domain); GO:0005515 (protein binding);Dbxref=Gene3D:G3DSA:3.80.10.10,InterPro:IPR001810,PANTHER:PTHR23125,PANTHER:PTHR23125:SF29,Superfamily:SSF52047,Superfamily:SSF81383;Ontology_term=GO:0005515;
PH	Glyma.03G155100	Glyma.03G155100	Gm03	37040070	5282	before	37045352	37102233	ss715585781_ss715585784	F-box protein At4g02760-like isoform X1 [Glycine max]; IPR001810 (F-box domain); GO:0005515 (protein binding);Dbxref=Gene3D:G3DSA:3.80.10.10,InterPro:IPR001810,PANTHER:PTHR23125,PANTHER:PTHR23125:SF29,Superfamily:SSF52047,Superfamily:SSF81383;Ontology_term=GO:0005515;
PH	Glyma.03G155100	Glyma.03G155100	Gm03	37041226	97237	before	37138463	37171281	ss715585788_ss715585790	F-box protein At4g02760-like isoform X1 [Glycine max]; IPR001810 (F-box domain); GO:0005515 (protein binding);Dbxref=Gene3D:G3DSA:3.80.10.10,InterPro:IPR001810,PANTHER:PTHR23125,PANTHER:PTHR23125:SF29,Superfamily:SSF52047,Superfamily:SSF81383;Ontology_term=GO:0005515;
PH	Glyma.03G155200	Glyma.03G155200	Gm03	37046877	22210	between	37024667	37078312	ss715585780_ss715585783	unknown protein; FUNCTIONS IN: molecular_function unknown; INVOLVED IN: biological_process unknown; LOCATED IN: chloroplast, membrane; Has 35333 Blast hits to 34131 proteins in 2444 species: Archae - 798; Bacteria - 22429; Metazoa - 974; Fungi - 991; Plants - 531; Viruses - 0; Other Eukaryotes - 9610 (source: NCBI BLink).;
PH	Glyma.03G155200	Glyma.03G155200	Gm03	37046877	1525	between	37045352	37102233	ss715585781_ss715585784	unknown protein; FUNCTIONS IN: molecular_function unknown; INVOLVED IN: biological_process unknown; LOCATED IN: chloroplast, membrane; Has 35333 Blast hits to 34131 proteins in 2444 species: Archae - 798; Bacteria - 22429; Metazoa - 974; Fungi - 991; Plants - 531; Viruses - 0; Other Eukaryotes - 9610 (source: NCBI BLink).;
PH	Glyma.03G155200	Glyma.03G155200	Gm03	37046877	91586	before	37138463	37171281	ss715585788_ss715585790	unknown protein; FUNCTIONS IN: molecular_function unknown; INVOLVED IN: biological_process unknown; LOCATED IN: chloroplast, membrane; Has 35333 Blast hits to 34131 proteins in 2444 species: Archae - 798; Bacteria - 22429; Metazoa - 974; Fungi - 991; Plants - 531; Viruses - 0; Other Eukaryotes - 9610 (source: NCBI BLink).;
PH	Glyma.03G155300	Glyma.03G155300	Gm03	37048486	23819	between	37024667	37078312	ss715585780_ss715585783	uncharacterized protein LOC100799355 [Glycine max]; IPR008586 (Protein of unknown function DUF868, plant);Dbxref=InterPro:IPR008586,PANTHER:PTHR31972,PANTHER:PTHR31972:SF0,Pfam:PF05910;
PH	Glyma.03G155300	Glyma.03G155300	Gm03	37048486	3134	between	37045352	37102233	ss715585781_ss715585784	uncharacterized protein LOC100799355 [Glycine max]; IPR008586 (Protein of unknown function DUF868, plant);Dbxref=InterPro:IPR008586,PANTHER:PTHR31972,PANTHER:PTHR31972:SF0,Pfam:PF05910;
PH	Glyma.03G155300	Glyma.03G155300	Gm03	37048486	89977	before	37138463	37171281	ss715585788_ss715585790	uncharacterized protein LOC100799355 [Glycine max]; IPR008586 (Protein of unknown function DUF868, plant);Dbxref=InterPro:IPR008586,PANTHER:PTHR31972,PANTHER:PTHR31972:SF0,Pfam:PF05910;
PH	Glyma.03G155400	Glyma.03G155400	Gm03	37060381	17931	between	37024667	37078312	ss715585780_ss715585783	hypothetical protein;
PH	Glyma.03G155400	Glyma.03G155400	Gm03	37060381	15029	between	37045352	37102233	ss715585781_ss715585784	hypothetical protein;
PH	Glyma.03G155400	Glyma.03G155400	Gm03	37060381	78082	before	37138463	37171281	ss715585788_ss715585790	hypothetical protein;
PH	Glyma.03G155500	Glyma.03G155500	Gm03	37071386	6926	between	37024667	37078312	ss715585780_ss715585783	RING/FYVE/PHD zinc finger superfamily protein; IPR013083 (Zinc finger, RING/FYVE/PHD-type), IPR016181 (Acyl-CoA N-acyltransferase); GO:0005515 (protein binding), GO:0008270 (zinc ion binding);Dbxref=Gene3D:G3DSA:3.30.40.10,Gene3D:G3DSA:3.40.630.30,InterPro:IPR001965,InterPro:IPR011011,InterPro:IPR013083,InterPro:IPR016181,InterPro:IPR019786,InterPro:IPR019787,PANTHER:PTHR24098,PANTHER:PTHR24098:S…
PH	Glyma.03G155500	Glyma.03G155500	Gm03	37071386	26034	between	37045352	37102233	ss715585781_ss715585784	RING/FYVE/PHD zinc finger superfamily protein; IPR013083 (Zinc finger, RING/FYVE/PHD-type), IPR016181 (Acyl-CoA N-acyltransferase); GO:0005515 (protein binding), GO:0008270 (zinc ion binding);Dbxref=Gene3D:G3DSA:3.30.40.10,Gene3D:G3DSA:3.40.630.30,InterPro:IPR001965,InterPro:IPR011011,InterPro:IPR013083,InterPro:IPR016181,InterPro:IPR019786,InterPro:IPR019787,PANTHER:PTHR24098,PANTHER:PTHR24098:S…
PH	Glyma.03G155500	Glyma.03G155500	Gm03	37071386	67077	before	37138463	37171281	ss715585788_ss715585790	RING/FYVE/PHD zinc finger superfamily protein; IPR013083 (Zinc finger, RING/FYVE/PHD-type), IPR016181 (Acyl-CoA N-acyltransferase); GO:0005515 (protein binding), GO:0008270 (zinc ion binding);Dbxref=Gene3D:G3DSA:3.30.40.10,Gene3D:G3DSA:3.40.630.30,InterPro:IPR001965,InterPro:IPR011011,InterPro:IPR013083,InterPro:IPR016181,InterPro:IPR019786,InterPro:IPR019787,PANTHER:PTHR24098,PANTHER:PTHR24098:S…
PH	Glyma.03G155600	Glyma.03G155600	Gm03	37078196	116	between	37024667	37078312	ss715585780_ss715585783	ovate family protein 12; IPR006458 (Ovate protein family, C-terminal);Dbxref=InterPro:IPR006458,JCVI_TIGRFAMS:TIGR01568,Pfam:PF04844;
PH	Glyma.03G155600	Glyma.03G155600	Gm03	37078196	24037	between	37045352	37102233	ss715585781_ss715585784	ovate family protein 12; IPR006458 (Ovate protein family, C-terminal);Dbxref=InterPro:IPR006458,JCVI_TIGRFAMS:TIGR01568,Pfam:PF04844;
PH	Glyma.03G155600	Glyma.03G155600	Gm03	37078196	60267	before	37138463	37171281	ss715585788_ss715585790	ovate family protein 12; IPR006458 (Ovate protein family, C-terminal);Dbxref=InterPro:IPR006458,JCVI_TIGRFAMS:TIGR01568,Pfam:PF04844;
PH	Glyma.03G155700	Glyma.03G155700	Gm03	37098871	20559	after	37024667	37078312	ss715585780_ss715585783	uncharacterized protein LOC102663401 [Glycine max];
PH	Glyma.03G155700	Glyma.03G155700	Gm03	37098871	3362	between	37045352	37102233	ss715585781_ss715585784	uncharacterized protein LOC102663401 [Glycine max];
PH	Glyma.03G155700	Glyma.03G155700	Gm03	37098871	39592	before	37138463	37171281	ss715585788_ss715585790	uncharacterized protein LOC102663401 [Glycine max];
PH	Glyma.03G155800	Glyma.03G155800	Gm03	37109998	31686	after	37024667	37078312	ss715585780_ss715585783	uncharacterized protein LOC100788456 isoform X1 [Glycine max]; IPR007650 (Protein of unknown function DUF581);Dbxref=InterPro:IPR007650,Pfam:PF04570;
PH	Glyma.03G155800	Glyma.03G155800	Gm03	37109998	7765	after	37045352	37102233	ss715585781_ss715585784	uncharacterized protein LOC100788456 isoform X1 [Glycine max]; IPR007650 (Protein of unknown function DUF581);Dbxref=InterPro:IPR007650,Pfam:PF04570;
PH	Glyma.03G155800	Glyma.03G155800	Gm03	37109998	28465	before	37138463	37171281	ss715585788_ss715585790	uncharacterized protein LOC100788456 isoform X1 [Glycine max]; IPR007650 (Protein of unknown function DUF581);Dbxref=InterPro:IPR007650,Pfam:PF04570;
PH	Glyma.03G155900	Glyma.03G155900	Gm03	37122439	44127	after	37024667	37078312	ss715585780_ss715585783	tRNA (guanine-N(7)-)-methyltransferase non-catalytic subunit n=2 Tax=Citrus RepID=V4VVH5_9ROSI; IPR015943 (WD40/YVTN repeat-like-containing domain), IPR028884 (tRNA (guanine-N(7)-)-methyltransferase non-catalytic subunit, Trm82); GO:0005515 (protein binding), GO:0036265 (RNA (guanine-N7)-methylation);Dbxref=Gene3D:G3DSA:2.130.10.10,HAMAP:MF_03056,InterPro:IPR001680,InterPro:IPR015943,InterPro:IPR…
PH	Glyma.03G155900	Glyma.03G155900	Gm03	37122439	20206	after	37045352	37102233	ss715585781_ss715585784	tRNA (guanine-N(7)-)-methyltransferase non-catalytic subunit n=2 Tax=Citrus RepID=V4VVH5_9ROSI; IPR015943 (WD40/YVTN repeat-like-containing domain), IPR028884 (tRNA (guanine-N(7)-)-methyltransferase non-catalytic subunit, Trm82); GO:0005515 (protein binding), GO:0036265 (RNA (guanine-N7)-methylation);Dbxref=Gene3D:G3DSA:2.130.10.10,HAMAP:MF_03056,InterPro:IPR001680,InterPro:IPR015943,InterPro:IPR…
PH	Glyma.03G155900	Glyma.03G155900	Gm03	37122439	16024	before	37138463	37171281	ss715585788_ss715585790	tRNA (guanine-N(7)-)-methyltransferase non-catalytic subunit n=2 Tax=Citrus RepID=V4VVH5_9ROSI; IPR015943 (WD40/YVTN repeat-like-containing domain), IPR028884 (tRNA (guanine-N(7)-)-methyltransferase non-catalytic subunit, Trm82); GO:0005515 (protein binding), GO:0036265 (RNA (guanine-N7)-methylation);Dbxref=Gene3D:G3DSA:2.130.10.10,HAMAP:MF_03056,InterPro:IPR001680,InterPro:IPR015943,InterPro:IPR…
PH	Glyma.03G156000	Glyma.03G156000	Gm03	37128400	50088	after	37024667	37078312	ss715585780_ss715585783	kelch repeat F-box protein; IPR001810 (F-box domain), IPR015916 (Galactose oxidase, beta-propeller); GO:0005515 (protein binding);Dbxref=Gene3D:G3DSA:2.130.10.80,InterPro:IPR001810,InterPro:IPR006652,InterPro:IPR015916,PANTHER:PTHR24414,PANTHER:PTHR24414:SF14,Pfam:PF00646,Pfam:PF01344,SMART:SM00256,SMART:SM00612,Superfamily:SSF117281,Superfamily:SSF81383;Ontology_term=GO:0005515;
PH	Glyma.03G156000	Glyma.03G156000	Gm03	37128400	26167	after	37045352	37102233	ss715585781_ss715585784	kelch repeat F-box protein; IPR001810 (F-box domain), IPR015916 (Galactose oxidase, beta-propeller); GO:0005515 (protein binding);Dbxref=Gene3D:G3DSA:2.130.10.80,InterPro:IPR001810,InterPro:IPR006652,InterPro:IPR015916,PANTHER:PTHR24414,PANTHER:PTHR24414:SF14,Pfam:PF00646,Pfam:PF01344,SMART:SM00256,SMART:SM00612,Superfamily:SSF117281,Superfamily:SSF81383;Ontology_term=GO:0005515;
PH	Glyma.03G156000	Glyma.03G156000	Gm03	37128400	10063	before	37138463	37171281	ss715585788_ss715585790	kelch repeat F-box protein; IPR001810 (F-box domain), IPR015916 (Galactose oxidase, beta-propeller); GO:0005515 (protein binding);Dbxref=Gene3D:G3DSA:2.130.10.80,InterPro:IPR001810,InterPro:IPR006652,InterPro:IPR015916,PANTHER:PTHR24414,PANTHER:PTHR24414:SF14,Pfam:PF00646,Pfam:PF01344,SMART:SM00256,SMART:SM00612,Superfamily:SSF117281,Superfamily:SSF81383;Ontology_term=GO:0005515;
PH	Glyma.03G156100	Glyma.03G156100	Gm03	37138683	60371	after	37024667	37078312	ss715585780_ss715585783	Lipid transfer protein; IPR000528 (Plant lipid transfer protein/Par allergen), IPR016140 (Bifunctional inhibitor/plant lipid transfer protein/seed storage helical domain); GO:0006869 (lipid transport), GO:0008289 (lipid binding);Dbxref=Gene3D:G3DSA:1.10.110.10,InterPro:IPR000528,InterPro:IPR016140,PRINTS:PR00382,Pfam:PF14368,SMART:SM00499,Superfamily:SSF47699;Ontology_term=GO:0006869,GO:0008289;
PH	Glyma.03G156100	Glyma.03G156100	Gm03	37138683	36450	after	37045352	37102233	ss715585781_ss715585784	Lipid transfer protein; IPR000528 (Plant lipid transfer protein/Par allergen), IPR016140 (Bifunctional inhibitor/plant lipid transfer protein/seed storage helical domain); GO:0006869 (lipid transport), GO:0008289 (lipid binding);Dbxref=Gene3D:G3DSA:1.10.110.10,InterPro:IPR000528,InterPro:IPR016140,PRINTS:PR00382,Pfam:PF14368,SMART:SM00499,Superfamily:SSF47699;Ontology_term=GO:0006869,GO:0008289;
PH	Glyma.03G156100	Glyma.03G156100	Gm03	37138683	220	between	37138463	37171281	ss715585788_ss715585790	Lipid transfer protein; IPR000528 (Plant lipid transfer protein/Par allergen), IPR016140 (Bifunctional inhibitor/plant lipid transfer protein/seed storage helical domain); GO:0006869 (lipid transport), GO:0008289 (lipid binding);Dbxref=Gene3D:G3DSA:1.10.110.10,InterPro:IPR000528,InterPro:IPR016140,PRINTS:PR00382,Pfam:PF14368,SMART:SM00499,Superfamily:SSF47699;Ontology_term=GO:0006869,GO:0008289;
PH	Glyma.03G156200	Glyma.03G156200	Gm03	37142176	63864	after	37024667	37078312	ss715585780_ss715585783	Lipid transfer protein; IPR016140 (Bifunctional inhibitor/plant lipid transfer protein/seed storage helical domain);Dbxref=Gene3D:G3DSA:1.10.110.10,InterPro:IPR016140,Pfam:PF14368,Superfamily:SSF47699;
PH	Glyma.03G156200	Glyma.03G156200	Gm03	37142176	39943	after	37045352	37102233	ss715585781_ss715585784	Lipid transfer protein; IPR016140 (Bifunctional inhibitor/plant lipid transfer protein/seed storage helical domain);Dbxref=Gene3D:G3DSA:1.10.110.10,InterPro:IPR016140,Pfam:PF14368,Superfamily:SSF47699;
PH	Glyma.03G156200	Glyma.03G156200	Gm03	37142176	3713	between	37138463	37171281	ss715585788_ss715585790	Lipid transfer protein; IPR016140 (Bifunctional inhibitor/plant lipid transfer protein/seed storage helical domain);Dbxref=Gene3D:G3DSA:1.10.110.10,InterPro:IPR016140,Pfam:PF14368,Superfamily:SSF47699;
PH	Glyma.03G156300	Glyma.03G156300	Gm03	37145809	67497	after	37024667	37078312	ss715585780_ss715585783	Pentatricopeptide repeat (PPR) superfamily protein; IPR002885 (Pentatricopeptide repeat);Dbxref=InterPro:IPR002885,JCVI_TIGRFAMS:TIGR00756,PANTHER:PTHR24015,Pfam:PF01535,Pfam:PF13041,Pfam:PF13812,Prosite:PS51375;
PH	Glyma.03G156300	Glyma.03G156300	Gm03	37145809	43576	after	37045352	37102233	ss715585781_ss715585784	Pentatricopeptide repeat (PPR) superfamily protein; IPR002885 (Pentatricopeptide repeat);Dbxref=InterPro:IPR002885,JCVI_TIGRFAMS:TIGR00756,PANTHER:PTHR24015,Pfam:PF01535,Pfam:PF13041,Pfam:PF13812,Prosite:PS51375;
PH	Glyma.03G156300	Glyma.03G156300	Gm03	37145809	7346	between	37138463	37171281	ss715585788_ss715585790	Pentatricopeptide repeat (PPR) superfamily protein; IPR002885 (Pentatricopeptide repeat);Dbxref=InterPro:IPR002885,JCVI_TIGRFAMS:TIGR00756,PANTHER:PTHR24015,Pfam:PF01535,Pfam:PF13041,Pfam:PF13812,Prosite:PS51375;
PH	Glyma.03G156400	Glyma.03G156400	Gm03	37151880	73568	after	37024667	37078312	ss715585780_ss715585783	type I inositol 1,4,5-trisphosphate 5-phosphatase CVP2-like isoform X1 [Glycine max]; IPR005135 (Endonuclease/exonuclease/phosphatase); GO:0046856 (phosphatidylinositol dephosphorylation);Dbxref=Gene3D:G3DSA:3.60.10.10,InterPro:IPR000300,InterPro:IPR005135,PANTHER:PTHR11200,PANTHER:PTHR11200:SF29,Pfam:PF03372,SMART:SM00128,Superfamily:SSF56219;Ontology_term=GO:0046856;
PH	Glyma.03G156400	Glyma.03G156400	Gm03	37151880	49647	after	37045352	37102233	ss715585781_ss715585784	type I inositol 1,4,5-trisphosphate 5-phosphatase CVP2-like isoform X1 [Glycine max]; IPR005135 (Endonuclease/exonuclease/phosphatase); GO:0046856 (phosphatidylinositol dephosphorylation);Dbxref=Gene3D:G3DSA:3.60.10.10,InterPro:IPR000300,InterPro:IPR005135,PANTHER:PTHR11200,PANTHER:PTHR11200:SF29,Pfam:PF03372,SMART:SM00128,Superfamily:SSF56219;Ontology_term=GO:0046856;
PH	Glyma.03G156400	Glyma.03G156400	Gm03	37151880	13417	between	37138463	37171281	ss715585788_ss715585790	type I inositol 1,4,5-trisphosphate 5-phosphatase CVP2-like isoform X1 [Glycine max]; IPR005135 (Endonuclease/exonuclease/phosphatase); GO:0046856 (phosphatidylinositol dephosphorylation);Dbxref=Gene3D:G3DSA:3.60.10.10,InterPro:IPR000300,InterPro:IPR005135,PANTHER:PTHR11200,PANTHER:PTHR11200:SF29,Pfam:PF03372,SMART:SM00128,Superfamily:SSF56219;Ontology_term=GO:0046856;
PH	Glyma.03G156500	Glyma.03G156500	Gm03	37165687	87375	after	37024667	37078312	ss715585780_ss715585783	homocysteine methyltransferase 2; IPR003726 (Homocysteine S-methyltransferase); GO:0008898 (homocysteine S-methyltransferase activity);Dbxref=Gene3D:G3DSA:3.20.20.330,InterPro:IPR003726,PANTHER:PTHR21091,PANTHER:PTHR21091:SF6,Pfam:PF02574,Prosite:PS50970,Superfamily:SSF82282;Ontology_term=GO:0008898;
PH	Glyma.03G156500	Glyma.03G156500	Gm03	37165687	63454	after	37045352	37102233	ss715585781_ss715585784	homocysteine methyltransferase 2; IPR003726 (Homocysteine S-methyltransferase); GO:0008898 (homocysteine S-methyltransferase activity);Dbxref=Gene3D:G3DSA:3.20.20.330,InterPro:IPR003726,PANTHER:PTHR21091,PANTHER:PTHR21091:SF6,Pfam:PF02574,Prosite:PS50970,Superfamily:SSF82282;Ontology_term=GO:0008898;
PH	Glyma.03G156500	Glyma.03G156500	Gm03	37165687	5594	between	37138463	37171281	ss715585788_ss715585790	homocysteine methyltransferase 2; IPR003726 (Homocysteine S-methyltransferase); GO:0008898 (homocysteine S-methyltransferase activity);Dbxref=Gene3D:G3DSA:3.20.20.330,InterPro:IPR003726,PANTHER:PTHR21091,PANTHER:PTHR21091:SF6,Pfam:PF02574,Prosite:PS50970,Superfamily:SSF82282;Ontology_term=GO:0008898;
PH	Glyma.03G156600	Glyma.03G156600	Gm03	37177619	99307	after	37024667	37078312	ss715585780_ss715585783	interaptin-like isoform X5 [Glycine max]; IPR011684 (KIP1-like);Dbxref=Coils:Coil,InterPro:IPR011684,PANTHER:PTHR32258,PANTHER:PTHR32258:SF0,Pfam:PF07765;
PH	Glyma.03G156600	Glyma.03G156600	Gm03	37180870	78637	after	37045352	37102233	ss715585781_ss715585784	interaptin-like isoform X5 [Glycine max]; IPR011684 (KIP1-like);Dbxref=Coils:Coil,InterPro:IPR011684,PANTHER:PTHR32258,PANTHER:PTHR32258:SF0,Pfam:PF07765;
PH	Glyma.03G156600	Glyma.03G156600	Gm03	37180870	9589	after	37138463	37171281	ss715585788_ss715585790	interaptin-like isoform X5 [Glycine max]; IPR011684 (KIP1-like);Dbxref=Coils:Coil,InterPro:IPR011684,PANTHER:PTHR32258,PANTHER:PTHR32258:SF0,Pfam:PF07765;
PH	na	Glyma.03G156700	Gm03	37194260	92027	after	37045352	37102233	ss715585781_ss715585784	sulfate transporter 3; 1; IPR001902 (Sulphate anion transporter); GO:0008271 (secondary active sulfate transmembrane transporter activity), GO:0008272 (sulfate transport), GO:0015116 (sulfate transmembrane transporter activity), GO:0016020 (membrane), GO:0016021 (integral component of membrane), GO:0055085 (transmembrane transport);Dbxref=Gene3D:G3DSA:3.30.750.24,InterPro:IPR001902,InterPro:IPR00…
PH	na	Glyma.03G156700	Gm03	37194260	22979	after	37138463	37171281	ss715585788_ss715585790	sulfate transporter 3; 1; IPR001902 (Sulphate anion transporter); GO:0008271 (secondary active sulfate transmembrane transporter activity), GO:0008272 (sulfate transport), GO:0015116 (sulfate transmembrane transporter activity), GO:0016020 (membrane), GO:0016021 (integral component of membrane), GO:0055085 (transmembrane transport);Dbxref=Gene3D:G3DSA:3.30.750.24,InterPro:IPR001902,InterPro:IPR00…
PH	na	Glyma.03G156800	Gm03	37221812	50531	after	37138463	37171281	ss715585788_ss715585790	Protein kinase superfamily protein; IPR011009 (Protein kinase-like domain); GO:0004672 (protein kinase activity), GO:0004674 (protein serine/threonine kinase activity), GO:0005524 (ATP binding), GO:0006468 (protein phosphorylation);Dbxref=Gene3D:G3DSA:1.10.510.10,Gene3D:G3DSA:3.30.200.20,InterPro:IPR000719,InterPro:IPR002290,InterPro:IPR008271,InterPro:IPR011009,InterPro:IPR017441,PANTHER:PTHR243…
PH	na	Glyma.03G156900	Gm03	37218829	47548	after	37138463	37171281	ss715585788_ss715585790	Unknown protein;
PH	na	Glyma.03G157000	Gm03	37236999	65718	after	37138463	37171281	ss715585788_ss715585790	uncharacterized protein LOC100793882 isoform X2 [Glycine max]; IPR008546 (Domain of unknown function DUF828), IPR013666 (Pleckstrin-like, plant);Dbxref=InterPro:IPR008546,InterPro:IPR013666,PANTHER:PTHR31351,PANTHER:PTHR31351:SF0,Pfam:PF05703,Pfam:PF08458;
PH	na	Glyma.03G157100	Gm03	37243603	72322	after	37138463	37171281	ss715585788_ss715585790	Bax inhibitor-1 family protein; IPR006214 (Bax inhibitor 1-related);Dbxref=InterPro:IPR006214,PANTHER:PTHR23291,PANTHER:PTHR23291:SF9,Pfam:PF01027;
PH	na	Glyma.03G157200	Gm03	37257295	86014	after	37138463	37171281	ss715585788_ss715585790	ETO1-like protein 1-like isoform X1 [Glycine max]; IPR011333 (BTB/POZ fold), IPR011990 (Tetratricopeptide-like helical); GO:0005515 (protein binding);Dbxref=Coils:Coil,Gene3D:G3DSA:1.25.40.10,Gene3D:G3DSA:3.30.710.10,InterPro:IPR001440,InterPro:IPR011333,InterPro:IPR011990,InterPro:IPR013026,InterPro:IPR019734,PANTHER:PTHR23083,PANTHER:PTHR23083:SF85,Pfam:PF00515,Prosite:PS50005,Prosite:PS50293,S…
PH	na	Glyma.03G157300	Gm03	37269588	98307	after	37138463	37171281	ss715585788_ss715585790	heat shock transcription factor A2; IPR011991 (Winged helix-turn-helix DNA-binding domain), IPR027725 (Heat shock transcription factor family); GO:0003700 (sequence-specific DNA binding transcription factor activity), GO:0005634 (nucleus), GO:0009408 (response to heat), GO:0043565 (sequence-specific DNA binding);Dbxref=Coils:Coil,Gene3D:G3DSA:1.10.10.10,InterPro:IPR000232,InterPro:IPR011991,Inter…
PH	na	Glyma.04G222800	Gm04	49333201	96981	before	49430182	49445947	ss715588701_ss715588703	receptor-like kinase 1; IPR001611 (Leucine-rich repeat), IPR003591 (Leucine-rich repeat, typical subtype), IPR011009 (Protein kinase-like domain), IPR013210 (Leucine-rich repeat-containing N-terminal, type 2); GO:0004672 (protein kinase activity), GO:0005515 (protein binding), GO:0005524 (ATP binding), GO:0006468 (protein phosphorylation);Dbxref=Gene3D:G3DSA:1.10.510.10,Gene3D:G3DSA:3.30.200.20,G…
PH	na	Glyma.04G222900	Gm04	49350828	79354	before	49430182	49445947	ss715588701_ss715588703	uncharacterized tRNA-binding protein C30C2.04-like [Glycine max]; IPR010987 (Glutathione S-transferase, C-terminal-like), IPR012340 (Nucleic acid-binding, OB-fold); GO:0000049 (tRNA binding);Dbxref=Gene3D:G3DSA:1.20.1050.10,Gene3D:G3DSA:2.40.50.140,InterPro:IPR002547,InterPro:IPR010987,InterPro:IPR012340,PANTHER:PTHR11946,PANTHER:PTHR11946:SF43,Pfam:PF01588,Prosite:PS50405,Prosite:PS50886,Superfa…
PH	na	Glyma.04G223000	Gm04	49362063	68119	before	49430182	49445947	ss715588701_ss715588703	response regulator 17; IPR011006 (CheY-like superfamily); GO:0000156 (phosphorelay response regulator activity), GO:0000160 (phosphorelay signal transduction system);Dbxref=Gene3D:G3DSA:3.40.50.2300,InterPro:IPR001789,InterPro:IPR011006,PANTHER:PTHR26402,PANTHER:PTHR26402:SF256,Pfam:PF00072,Prosite:PS50110,SMART:SM00448,Superfamily:SSF52172;Ontology_term=GO:0000156,GO:0000160;
PH	na	Glyma.04G223100	Gm04	49363607	66575	before	49430182	49445947	ss715588701_ss715588703	Unknown protein;
PH	na	Glyma.04G223200	Gm04	49379376	50806	before	49430182	49445947	ss715588701_ss715588703	WRKY family transcription factor; IPR003657 (DNA-binding WRKY); GO:0003700 (sequence-specific DNA binding transcription factor activity), GO:0043565 (sequence-specific DNA binding);Dbxref=Gene3D:G3DSA:2.20.25.80,InterPro:IPR003657,PANTHER:PTHR31282,Pfam:PF03106,Prosite:PS50811,SMART:SM00774,Superfamily:SSF118290;Ontology_term=GO:0003700,GO:0006355,GO:0043565;
PH	na	Glyma.04G223300	Gm04	49387844	42338	before	49430182	49445947	ss715588701_ss715588703	WRKY family transcription factor; IPR003657 (DNA-binding WRKY); GO:0003700 (sequence-specific DNA binding transcription factor activity), GO:0043565 (sequence-specific DNA binding);Dbxref=Gene3D:G3DSA:2.20.25.80,InterPro:IPR003657,PANTHER:PTHR32096,PANTHER:PTHR32096:SF12,Pfam:PF03106,Prosite:PS50811,SMART:SM00774,Superfamily:SSF118290;Ontology_term=GO:0003700,GO:0006355,GO:0043565;
PH	na	Glyma.04G223400	Gm04	49407126	23056	before	49430182	49445947	ss715588701_ss715588703	ubiquinol-cytochrome C reductase complex 6.7 kDa protein, putative;Dbxref=PANTHER:PTHR18838,PANTHER:PTHR18838:SF14;
PH	na	Glyma.04G223500	Gm04	49413702	16480	before	49430182	49445947	ss715588701_ss715588703	transcription elongation factor S-II, putative; IPR003618 (Transcription elongation factor S-II, central domain), IPR016492 (Transcription elongation factor, TFIIS-related), IPR017923 (Transcription factor IIS, N-terminal); GO:0003676 (nucleic acid binding), GO:0003677 (DNA binding), GO:0005634 (nucleus), GO:0006357 (regulation of transcription from RNA polymerase II promoter), GO:0008270 (zinc i…
PH	na	Glyma.04G223600	Gm04	49418054	12128	before	49430182	49445947	ss715588701_ss715588703	centromere protein F-like isoform X3 [Glycine max];Dbxref=Coils:Coil,Superfamily:SSF57997;
PH	Glyma.04G223700	Glyma.04G223700	Gm04	49432764	2582	between	49430182	49445947	ss715588701_ss715588703	methyl esterase 17;Dbxref=Gene3D:G3DSA:3.40.50.1820,PANTHER:PTHR10992,PANTHER:PTHR10992:SF598,Pfam:PF12697,Superfamily:SSF53474;
PH	Glyma.04G223800	Glyma.04G223800	Gm04	49439945	6002	between	49430182	49445947	ss715588701_ss715588703	receptor-like kinase 1; IPR001611 (Leucine-rich repeat), IPR011009 (Protein kinase-like domain), IPR013210 (Leucine-rich repeat-containing N-terminal, type 2), IPR013320 (Concanavalin A-like lectin/glucanase, subgroup); GO:0004672 (protein kinase activity), GO:0005515 (protein binding), GO:0005524 (ATP binding), GO:0006468 (protein phosphorylation);Dbxref=Gene3D:G3DSA:1.10.510.10,Gene3D:G3DSA:2.6…
PH	Glyma.04G223900	Glyma.04G223900	Gm04	49448129	2182	after	49430182	49445947	ss715588701_ss715588703	unknown protein;Dbxref=Coils:Coil;
PH	na	Glyma.04G224000	Gm04	49451982	6035	after	49430182	49445947	ss715588701_ss715588703	60S ribosomal protein L10 [Glycine max]; IPR001197 (Ribosomal protein L10e), IPR016180 (Ribosomal protein L10e/L16); GO:0003735 (structural constituent of ribosome), GO:0005622 (intracellular), GO:0005840 (ribosome), GO:0006412 (translation);Dbxref=Gene3D:G3DSA:3.90.1170.10,InterPro:IPR001197,InterPro:IPR016180,InterPro:IPR018255,JCVI_TIGRFAMS:TIGR00279,PANTHER:PTHR11726,PIR:PIRSF005590,Pfam:PF00…
PH	na	Glyma.04G224100	Gm04	49458111	12164	after	49430182	49445947	ss715588701_ss715588703	hydroxyacylglutathione hydrolase; IPR017782 (Hydroxyacylglutathione hydrolase); GO:0004416 (hydroxyacylglutathione hydrolase activity), GO:0006750 (glutathione biosynthetic process), GO:0008270 (zinc ion binding), GO:0016787 (hydrolase activity);Dbxref=Gene3D:G3DSA:3.60.15.10,InterPro:IPR001279,InterPro:IPR017782,PANTHER:PTHR11935,PANTHER:PTHR11935:SF7,Pfam:PF00753,SMART:SM00849,Superfamily:SSF56…
PH	na	Glyma.04G224200	Gm04	49465689	19742	after	49430182	49445947	ss715588701_ss715588703	Protein binding protein, putative n=1 Tax=Ricinus communis RepID=B9T0P2_RICCO; IPR013083 (Zinc finger, RING/FYVE/PHD-type); GO:0005515 (protein binding), GO:0008270 (zinc ion binding);Dbxref=Gene3D:G3DSA:3.30.40.10,InterPro:IPR001841,InterPro:IPR013083,InterPro:IPR017907,PANTHER:PTHR15860,PANTHER:PTHR15860:SF0,Pfam:PF13639,Prosite:PS00518,Prosite:PS50089,SMART:SM00184,Superfamily:SSF57850;Ontolog…
PH	na	Glyma.04G224300	Gm04	49481185	35238	after	49430182	49445947	ss715588701_ss715588703	autophagy-related protein 18b isoform X1 [Glycine max]; IPR015943 (WD40/YVTN repeat-like-containing domain); GO:0005515 (protein binding);Dbxref=Gene3D:G3DSA:2.130.10.10,InterPro:IPR001680,InterPro:IPR015943,InterPro:IPR017986,PANTHER:PTHR11227,PANTHER:PTHR11227:SF18,Pfam:PF00400,SMART:SM00320,Superfamily:SSF50978;Ontology_term=GO:0005515;
PH	na	Glyma.04G224400	Gm04	49493081	47134	after	49430182	49445947	ss715588701_ss715588703	oxidoreductase, zinc-binding dehydrogenase family protein; IPR002085 (Alcohol dehydrogenase superfamily, zinc-type), IPR016040 (NAD(P)-binding domain), IPR020843 (Polyketide synthase, enoylreductase); GO:0008270 (zinc ion binding), GO:0016491 (oxidoreductase activity), GO:0055114 (oxidation-reduction process);Dbxref=Gene3D:G3DSA:3.40.50.720,Gene3D:G3DSA:3.90.180.10,InterPro:IPR002085,InterPro:IPR…
PH	na	Glyma.04G224500	Gm04	49496535	50588	after	49430182	49445947	ss715588701_ss715588703	alpha/beta fold hydrolase;Dbxref=Gene3D:G3DSA:3.40.50.1820,PANTHER:PTHR10992,PANTHER:PTHR10992:SF237,Pfam:PF12697,Superfamily:SSF53474;
PH	na	Glyma.04G224600	Gm04	49498555	52608	after	49430182	49445947	ss715588701_ss715588703	Calcium-dependent lipid-binding (CaLB domain) family protein; IPR000008 (C2 domain); GO:0005515 (protein binding);Dbxref=Gene3D:G3DSA:2.60.40.150,InterPro:IPR000008,PANTHER:PTHR32246,PANTHER:PTHR32246:SF1,Pfam:PF00168,SMART:SM00239,Superfamily:SSF49562;Ontology_term=GO:0005515;
PH	na	Glyma.04G224700	Gm04	49500525	54578	after	49430182	49445947	ss715588701_ss715588703	acetyltransferase NSI-like isoform X1 [Glycine max]; IPR016181 (Acyl-CoA N-acyltransferase); GO:0008080 (N-acetyltransferase activity);Dbxref=Gene3D:G3DSA:3.40.630.30,InterPro:IPR000182,InterPro:IPR016181,PANTHER:PTHR13355,Pfam:PF00583,Prosite:PS51186,Superfamily:SSF55729;Ontology_term=GO:0008080;
PH	na	Glyma.04G224800	Gm04	49510171	64224	after	49430182	49445947	ss715588701_ss715588703	Cytochrome P450 superfamily protein; IPR001128 (Cytochrome P450); GO:0005506 (iron ion binding), GO:0020037 (heme binding), GO:0055114 (oxidation-reduction process);Dbxref=Coils:Coil,Gene3D:G3DSA:1.10.630.10,InterPro:IPR001128,InterPro:IPR002401,InterPro:IPR017972,PANTHER:PTHR24282,PANTHER:PTHR24282:SF1,PRINTS:PR00385,PRINTS:PR00463,Pfam:PF00067,Prosite:PS00086,Superfamily:SSF48264;Ontology_term=…
PH	na	Glyma.04G224900	Gm04	49520540	74593	after	49430182	49445947	ss715588701_ss715588703	Transducin/WD40 repeat-like superfamily protein; IPR015943 (WD40/YVTN repeat-like-containing domain); GO:0005515 (protein binding);Dbxref=Gene3D:G3DSA:2.130.10.10,InterPro:IPR015943,PANTHER:PTHR31789,PANTHER:PTHR31789:SF0,Superfamily:SSF69322;Ontology_term=GO:0005515;
PH	na	Glyma.04G225000	Gm04	49527984	82037	after	49430182	49445947	ss715588701_ss715588703	dentin sialophosphoprotein-like isoform X2 [Glycine max];Dbxref=PANTHER:PTHR31008,PANTHER:PTHR31008:SF0;
PH	na	Glyma.04G225100	Gm04	49540116	94169	after	49430182	49445947	ss715588701_ss715588703	tetratricopeptide repeat protein 1-like isoform X1 [Glycine max]; IPR001214 (SET domain), IPR011990 (Tetratricopeptide-like helical); GO:0005515 (protein binding);Dbxref=Coils:Coil,Gene3D:G3DSA:1.25.40.10,Gene3D:G3DSA:2.170.270.10,InterPro:IPR001214,InterPro:IPR001440,InterPro:IPR011990,InterPro:IPR013026,InterPro:IPR019734,PANTHER:PTHR12197,PANTHER:PTHR12197:SF71,Pfam:PF00515,Pfam:PF00856,Pfam:P…
PH	na	Glyma.04G225200	Gm04	49541273	95326	after	49430182	49445947	ss715588701_ss715588703	Unknown protein;
PH	na	Glyma.05G004000	Gm05	322420	95651	before	418071	420723	ss715592575_ss715592573	vacuolar protein sorting-associated protein 27-like isoform X1 [Glycine max]; IPR010820 (Protein of unknown function DUF1421);Dbxref=Coils:Coil,InterPro:IPR010820,PANTHER:PTHR31805,PANTHER:PTHR31805:SF0,Pfam:PF07223;
PH	na	Glyma.05G004100	Gm05	333744	84327	before	418071	420723	ss715592575_ss715592573	zinc finger CCCH domain-containing protein 41-like [Glycine max]; IPR000571 (Zinc finger, CCCH-type), IPR012677 (Nucleotide-binding, alpha-beta plait); GO:0000166 (nucleotide binding), GO:0003676 (nucleic acid binding), GO:0046872 (metal ion binding);Dbxref=Coils:Coil,Gene3D:G3DSA:3.30.70.330,InterPro:IPR000504,InterPro:IPR000571,InterPro:IPR012677,PANTHER:PTHR14398,Pfam:PF14259,Prosite:PS50102,P…
PH	na	Glyma.05G004200	Gm05	345134	72937	before	418071	420723	ss715592575_ss715592573	Pentatricopeptide repeat (PPR) superfamily protein; IPR002885 (Pentatricopeptide repeat);Dbxref=InterPro:IPR002885,JCVI_TIGRFAMS:TIGR00756,PANTHER:PTHR24015,Pfam:PF01535,Pfam:PF13041,Prosite:PS51375;
PH	na	Glyma.05G004300	Gm05	349845	68226	before	418071	420723	ss715592575_ss715592573	Oleosin family protein; IPR000136 (Oleosin); GO:0012511 (monolayer-surrounded lipid storage body), GO:0016021 (integral component of membrane);Dbxref=InterPro:IPR000136,Pfam:PF01277,Prosite:PS00811;Ontology_term=GO:0012511,GO:0016021;
PH	na	Glyma.05G004400	Gm05	367650	50421	before	418071	420723	ss715592575_ss715592573	LOB domain-containing protein 25; IPR004883 (Lateral organ boundaries, LOB);Dbxref=Coils:Coil,InterPro:IPR004883,PANTHER:PTHR31301,Pfam:PF03195,Prosite:PS50891;
PH	na	Glyma.05G004500	Gm05	392759	25312	before	418071	420723	ss715592575_ss715592573	Galactose oxidase/kelch repeat superfamily protein; IPR001810 (F-box domain), IPR015916 (Galactose oxidase, beta-propeller); GO:0005515 (protein binding);Dbxref=Gene3D:G3DSA:1.20.1280.50,Gene3D:G3DSA:2.130.10.80,InterPro:IPR001810,InterPro:IPR006652,InterPro:IPR015916,PANTHER:PTHR24412,PANTHER:PTHR24412:SF86,Pfam:PF00646,Pfam:PF01344,SMART:SM00612,Superfamily:SSF117281,Superfamily:SSF81383;Ontolo…
PH	na	Glyma.05G004600	Gm05	400922	17149	before	418071	420723	ss715592575_ss715592573	WD repeat-containing protein 44-like isoform X2 [Glycine max]; IPR015943 (WD40/YVTN repeat-like-containing domain), IPR020472 (G-protein beta WD-40 repeat); GO:0005515 (protein binding);Dbxref=Gene3D:G3DSA:2.130.10.10,InterPro:IPR001680,InterPro:IPR015943,InterPro:IPR017986,InterPro:IPR019775,InterPro:IPR020472,PANTHER:PTHR22852,PRINTS:PR00320,Pfam:PF00400,Prosite:PS00678,Prosite:PS50082,Prosite:…
PH	na	Glyma.05G004700	Gm05	407142	10929	before	418071	420723	ss715592575_ss715592573	polynucleotide 5'-hydroxyl-kinase NOL9-like isoform X2 [Glycine max]; IPR010655 (Pre-mRNA cleavage complex II Clp1), IPR027417 (P-loop containing nucleoside triphosphate hydrolase);Dbxref=Gene3D:G3DSA:3.40.50.300,InterPro:IPR010655,InterPro:IPR027417,PANTHER:PTHR12755,PANTHER:PTHR12755:SF0,Pfam:PF03205,Pfam:PF06807,Superfamily:SSF52540;
PH	Glyma.05G004800	Glyma.05G004800	Gm05	417230	841	before	418071	420723	ss715592575_ss715592573	uncharacterized protein LOC100820224 [Glycine max];
PH	na	Glyma.05G004900	Gm05	430944	10221	after	418071	420723	ss715592575_ss715592573	Cobalamin (Vitamin B12) biosynthesis CbiX protein n=7 Tax=Bacillus RepID=Q65JT6_BACLD; IPR002762 (Cobalamin (vitamin B12) biosynthesis CbiX); GO:0009236 (cobalamin biosynthetic process), GO:0016829 (lyase activity), GO:0046872 (metal ion binding);Dbxref=Gene3D:G3DSA:3.40.50.1400,InterPro:IPR002762,Pfam:PF01903,Prosite:PS51257,Superfamily:SSF53800;Ontology_term=GO:0009236,GO:0016829,GO:0046872;
PH	na	Glyma.05G005000	Gm05	435865	15142	after	418071	420723	ss715592575_ss715592573	uncharacterized protein LOC100818040 isoform X3 [Glycine max];
PH	na	Glyma.05G005100	Gm05	442334	21611	after	418071	420723	ss715592575_ss715592573	receptor kinase 2; IPR002902 (Gnk2-homologous domain), IPR011009 (Protein kinase-like domain), IPR013320 (Concanavalin A-like lectin/glucanase, subgroup); GO:0004672 (protein kinase activity), GO:0004674 (protein serine/threonine kinase activity), GO:0005524 (ATP binding), GO:0006468 (protein phosphorylation);Dbxref=Gene3D:G3DSA:1.10.510.10,Gene3D:G3DSA:2.60.120.200,Gene3D:G3DSA:3.30.200.20,Inter…
PH	na	Glyma.05G005200	Gm05	450178	29455	after	418071	420723	ss715592575_ss715592573	polyribonucleotide nucleotidyltransferase, putative; IPR012162 (Polyribonucleotide nucleotidyltransferase); GO:0003723 (RNA binding), GO:0004654 (polyribonucleotide nucleotidyltransferase activity), GO:0006402 (mRNA catabolic process);Dbxref=Gene3D:G3DSA:2.40.50.140,InterPro:IPR003029,InterPro:IPR012162,InterPro:IPR012340,InterPro:IPR022967,PANTHER:PTHR11252,PANTHER:PTHR11252:SF0,Pfam:PF00575,Pro…
PH	na	Glyma.05G005300	Gm05	465334	44611	after	418071	420723	ss715592575_ss715592573	isocitrate dehydrogenase; IPR004790 (Isocitrate dehydrogenase NADP-dependent), IPR024084 (Isopropylmalate dehydrogenase-like domain); GO:0000287 (magnesium ion binding), GO:0004450 (isocitrate dehydrogenase (NADP+) activity), GO:0006102 (isocitrate metabolic process), GO:0051287 (NAD binding), GO:0055114 (oxidation-reduction process);Dbxref=Gene3D:G3DSA:3.40.718.10,InterPro:IPR004790,InterPro:IPR…
PH	na	Glyma.05G005400	Gm05	475985	55262	after	418071	420723	ss715592575_ss715592573	SWI3, ADA2, N-CoR and tfiiib DNA-binding domain protein; IPR009057 (Homeodomain-like); GO:0003677 (DNA binding), GO:0003682 (chromatin binding);Dbxref=Gene3D:G3DSA:1.10.10.60,InterPro:IPR001005,InterPro:IPR009057,InterPro:IPR017930,PANTHER:PTHR10641,PANTHER:PTHR10641:SF217,Pfam:PF13921,Prosite:PS51294,SMART:SM00717,Superfamily:SSF46689;Ontology_term=GO:0003677,GO:0003682;
PH	na	Glyma.05G005500	Gm05	486045	65322	after	418071	420723	ss715592575_ss715592573	DEAD-box ATP-dependent RNA helicase-like protein; IPR001202 (WW domain), IPR001650 (Helicase, C-terminal), IPR014001 (Helicase, superfamily 1/2, ATP-binding domain), IPR014014 (RNA helicase, DEAD-box type, Q motif), IPR027417 (P-loop containing nucleoside triphosphate hydrolase); GO:0003676 (nucleic acid binding), GO:0004386 (helicase activity), GO:0005515 (protein binding), GO:0005524 (ATP bindi…
PH	na	Glyma.05G005600	Gm05	495064	74341	after	418071	420723	ss715592575_ss715592573	DNA (cytosine-5)-methyltransferase DRM2-like isoform X1 [Glycine max]; IPR001525 (C-5 cytosine methyltransferase); GO:0003677 (DNA binding), GO:0006306 (DNA methylation), GO:0008168 (methyltransferase activity);Dbxref=Gene3D:G3DSA:3.40.50.150,Gene3D:G3DSA:3.90.120.10,InterPro:IPR001525,PANTHER:PTHR23068,PANTHER:PTHR23068:SF0,Pfam:PF00145,Superfamily:SSF53335;Ontology_term=GO:0003677,GO:0006306,GO…
PH	na	Glyma.05G005700	Gm05	500173	79450	after	418071	420723	ss715592575_ss715592573	putative ribonuclease H protein At1g65750-like [Glycine max];
PH	na	Glyma.05G005800	Gm05	510452	89729	after	418071	420723	ss715592575_ss715592573	polygalacturonase 4; IPR000743 (Glycoside hydrolase, family 28), IPR011050 (Pectin lyase fold/virulence factor); GO:0004650 (polygalacturonase activity), GO:0005975 (carbohydrate metabolic process);Dbxref=Gene3D:G3DSA:2.160.20.10,InterPro:IPR000743,InterPro:IPR006626,InterPro:IPR011050,InterPro:IPR012334,PANTHER:PTHR31375,PANTHER:PTHR31375:SF0,Pfam:PF00295,Prosite:PS00502,Prosite:PS51257,SMART:SM…
PH	na	Glyma.05G005900	Gm05	515620	94897	after	418071	420723	ss715592575_ss715592573	Protein kinase superfamily protein; IPR011009 (Protein kinase-like domain), IPR018222 (Nuclear transport factor 2, eukaryote); GO:0004672 (protein kinase activity), GO:0004674 (protein serine/threonine kinase activity), GO:0005524 (ATP binding), GO:0006468 (protein phosphorylation);Dbxref=Gene3D:G3DSA:1.10.510.10,Gene3D:G3DSA:3.10.450.50,Gene3D:G3DSA:3.30.200.20,InterPro:IPR000719,InterPro:IPR002…
PH	na	Glyma.08G121100	Gm08	9356372	96443	before	9452815	9472553	ss715602866_ss715602868	GTP-binding elongation factor Tu family protein; IPR000795 (Elongation factor, GTP-binding domain), IPR001876 (Zinc finger, RanBP2-type), IPR009000 (Translation protein, beta-barrel domain), IPR009001 (Translation elongation factor EF1A/initiation factor IF2gamma, C-terminal), IPR027417 (P-loop containing nucleoside triphosphate hydrolase); GO:0003924 (GTPase activity), GO:0005525 (GTP binding), …
PH	na	Glyma.08G121200	Gm08	9361990	90825	before	9452815	9472553	ss715602866_ss715602868	xyloglucan endotransglucosylase/hydrolase 16; IPR008264 (Beta-glucanase), IPR008985 (Concanavalin A-like lectin/glucanases superfamily), IPR016455 (Xyloglucan endotransglucosylase/hydrolase); GO:0005618 (cell wall), GO:0005975 (carbohydrate metabolic process), GO:0006073 (cellular glucan metabolic process), GO:0016762 (xyloglucan:xyloglucosyl transferase activity), GO:0048046 (apoplast);Dbxref=Ge…
PH	na	Glyma.08G121300	Gm08	9370560	82255	before	9452815	9472553	ss715602866_ss715602868	clathrin-binding protein; IPR001452 (Src homology-3 domain), IPR027267 (Arfaptin homology (AH) domain/BAR domain); GO:0005515 (protein binding);Dbxref=Coils:Coil,Gene3D:G3DSA:1.20.1270.60,Gene3D:G3DSA:2.30.30.40,InterPro:IPR001452,InterPro:IPR027267,PANTHER:PTHR22820,PANTHER:PTHR22820:SF9,PRINTS:PR00499,Pfam:PF14604,Prosite:PS50002,SMART:SM00326,Superfamily:SSF103657,Superfamily:SSF50044;Ontology…
PH	na	Glyma.08G121400	Gm08	9374559	78256	before	9452815	9472553	ss715602866_ss715602868	uncharacterized protein At2g29880-like [Glycine max];
PH	na	Glyma.08G121500	Gm08	9378080	74735	before	9452815	9472553	ss715602866_ss715602868	putative ribonuclease H protein At1g65750-like [Glycine max];Dbxref=Pfam:PF13456;
PH	na	Glyma.08G121600	Gm08	9380862	71953	before	9452815	9472553	ss715602866_ss715602868	suppressor protein SRP40-like [Glycine max];
PH	na	Glyma.08G121700	Gm08	9383543	69272	before	9452815	9472553	ss715602866_ss715602868	AWPM-19-like family protein; IPR008390 (AWPM-19-like);Dbxref=InterPro:IPR008390,Pfam:PF05512;
PH	na	Glyma.08G121800	Gm08	9387538	65277	before	9452815	9472553	ss715602866_ss715602868	uncharacterized protein LOC100803307 isoform X2 [Glycine max];Dbxref=Pfam:PF13233;
PH	na	Glyma.08G121900	Gm08	9393160	59655	before	9452815	9472553	ss715602866_ss715602868	Ribosome maturation factor RimM n=1 Tax=Synechococcus sp. WH 5701 RepID=A3YWZ1_9SYNE; IPR002618 (UTP--glucose-1-phosphate uridylyltransferase), IPR009000 (Translation protein, beta-barrel domain), IPR011033 (PRC-barrel-like), IPR011961 (16S rRNA processing protein RimM); GO:0005840 (ribosome), GO:0006364 (rRNA processing), GO:0008152 (metabolic process), GO:0016779 (nucleotidyltransferase activit…
PH	na	Glyma.08G122000	Gm08	9403861	48954	before	9452815	9472553	ss715602866_ss715602868	Pre-mRNA-processing factor 39, putative; IPR011990 (Tetratricopeptide-like helical); GO:0005515 (protein binding), GO:0005622 (intracellular), GO:0006396 (RNA processing);Dbxref=Gene3D:G3DSA:1.25.40.10,InterPro:IPR003107,InterPro:IPR011990,PANTHER:PTHR17204,PANTHER:PTHR17204:SF18,SMART:SM00386,Superfamily:SSF48452;Ontology_term=GO:0005515,GO:0005622,GO:0006396;
PH	na	Glyma.08G122100	Gm08	9413752	39063	before	9452815	9472553	ss715602866_ss715602868	Sulfite exporter TauE/SafE family protein; IPR002781 (Transmembrane protein TauE like); GO:0016021 (integral component of membrane);Dbxref=InterPro:IPR002781,PANTHER:PTHR14255,Pfam:PF01925;Ontology_term=GO:0016021;
PH	na	Glyma.08G122200	Gm08	9423381	29434	before	9452815	9472553	ss715602866_ss715602868	Sulfite exporter TauE/SafE family protein; IPR002781 (Transmembrane protein TauE like); GO:0016021 (integral component of membrane);Dbxref=InterPro:IPR002781,PANTHER:PTHR14255,Pfam:PF01925;Ontology_term=GO:0016021;
PH	na	Glyma.08G122300	Gm08	9436335	16480	before	9452815	9472553	ss715602866_ss715602868	cold regulated 314 thylakoid membrane 2; IPR008892 (Cold acclimation WCOR413);Dbxref=InterPro:IPR008892,Pfam:PF05562;
PH	na	Glyma.08G122400	Gm08	9439064	13751	before	9452815	9472553	ss715602866_ss715602868	glucan endo-1,3-beta-glucosidase-like protein 2-like [Glycine max]; IPR012946 (X8);Dbxref=InterPro:IPR012946,PANTHER:PTHR32227,PRINTS:PR01217,Pfam:PF07983,SMART:SM00768;
PH	na	Glyma.08G122500	Gm08	9443322	9493	before	9452815	9472553	ss715602866_ss715602868	carboxy-terminal processing peptidase-like protein; IPR005151 (Interphotoreceptor retinol-binding); GO:0006508 (proteolysis), GO:0008236 (serine-type peptidase activity);Dbxref=Gene3D:G3DSA:3.90.226.10,InterPro:IPR005151,PANTHER:PTHR32060,PANTHER:PTHR32060:SF0,Pfam:PF03572,SMART:SM00245,Superfamily:SSF52096;Ontology_term=GO:0006508,GO:0008236;
PH	Glyma.08G122600	Glyma.08G122600	Gm08	9447828	4987	before	9452815	9472553	ss715602866_ss715602868	aldo/keto reductase family oxidoreductase; IPR001395 (Aldo/keto reductase), IPR023210 (NADP-dependent oxidoreductase domain);Dbxref=Gene3D:G3DSA:3.20.20.100,InterPro:IPR001395,InterPro:IPR023210,PANTHER:PTHR11732,PANTHER:PTHR11732:SF103,Pfam:PF00248,Superfamily:SSF51430;
PH	Glyma.08G122700	Glyma.08G122700	Gm08	9455768	2953	between	9452815	9472553	ss715602866_ss715602868	cell wall protein AWA1-like isoform X1 [Glycine max]; IPR009060 (UBA-like), IPR009719 (Protein of unknown function DUF1296, plant); GO:0005515 (protein binding);Dbxref=InterPro:IPR009060,InterPro:IPR009719,PANTHER:PTHR12758,PANTHER:PTHR12758:SF13,Pfam:PF06972,Superfamily:SSF46934;Ontology_term=GO:0005515;
PH	Glyma.08G122800	Glyma.08G122800	Gm08	9460701	7886	between	9452815	9472553	ss715602866_ss715602868	Adenine nucleotide alpha hydrolases-like superfamily protein; IPR014729 (Rossmann-like alpha/beta/alpha sandwich fold); GO:0006950 (response to stress);Dbxref=Gene3D:G3DSA:3.40.50.620,InterPro:IPR006016,InterPro:IPR014729,Pfam:PF00582,Superfamily:SSF52402;Ontology_term=GO:0006950;
PH	Glyma.08G122900	Glyma.08G122900	Gm08	9463023	9530	between	9452815	9472553	ss715602866_ss715602868	F-box protein interaction domain protein; IPR017451 (F-box associated interaction domain);Dbxref=InterPro:IPR017451,JCVI_TIGRFAMS:TIGR01640;
PH	Glyma.08G123000	Glyma.08G123000	Gm08	9466235	6318	between	9452815	9472553	ss715602866_ss715602868	inactive poly [ADP-ribose] polymerase RCD1; IPR012317 (Poly(ADP-ribose) polymerase, catalytic domain), IPR022003 (RST domain of plant C-terminal); GO:0003950 (NAD+ ADP-ribosyltransferase activity);Dbxref=Gene3D:G3DSA:3.90.228.10,InterPro:IPR012317,InterPro:IPR022003,PANTHER:PTHR32263,Pfam:PF00644,Pfam:PF12174,Prosite:PS51059,Superfamily:SSF56399;Ontology_term=GO:0003950;
PH	Glyma.08G123100	Glyma.08G123100	Gm08	9471893	660	between	9452815	9472553	ss715602866_ss715602868	T-complex protein 1 alpha subunit; IPR002423 (Chaperonin Cpn60/TCP-1), IPR027409 (GroEL-like apical domain), IPR027410 (TCP-1-like chaperonin intermediate domain), IPR027413 (GroEL-like equatorial domain); GO:0005524 (ATP binding), GO:0006457 (protein folding), GO:0044267 (cellular protein metabolic process), GO:0051082 (unfolded protein binding);Dbxref=Gene3D:G3DSA:1.10.560.10,Gene3D:G3DSA:3.30.…
PH	na	Glyma.08G123200	Gm08	9478683	6130	after	9452815	9472553	ss715602866_ss715602868	pterin-4-alpha-carbinolamine dehydratase; IPR001533 (Transcriptional coactivator/pterin dehydratase); GO:0006729 (tetrahydrobiopterin biosynthetic process), GO:0008124 (4-alpha-hydroxytetrahydrobiopterin dehydratase activity);Dbxref=Gene3D:G3DSA:3.30.1360.20,InterPro:IPR001533,PANTHER:PTHR12599,PANTHER:PTHR12599:SF0,Pfam:PF01329,Superfamily:SSF55248;Ontology_term=GO:0006729,GO:0008124;
PH	na	Glyma.08G123300	Gm08	9483556	11003	after	9452815	9472553	ss715602866_ss715602868	ATP binding; GTP binding; nucleotide binding; nucleoside-triphosphatases; IPR000767 (Disease resistance protein), IPR027417 (P-loop containing nucleoside triphosphate hydrolase); GO:0000166 (nucleotide binding), GO:0006952 (defense response), GO:0017111 (nucleoside-triphosphatase activity), GO:0043531 (ADP binding);Dbxref=Coils:Coil,Gene3D:G3DSA:3.40.50.300,Gene3D:G3DSA:3.80.10.10,InterPro:IPR000…
PH	na	Glyma.08G123400	Gm08	9488507	15954	after	9452815	9472553	ss715602866_ss715602868	uncharacterized protein LOC100805509 isoform X3 [Glycine max]; IPR004252 (Probable transposase, Ptta/En/Spm, plant);Dbxref=Coils:Coil,InterPro:IPR004252,Pfam:PF03004;
PH	na	Glyma.08G123500	Gm08	9500439	27886	after	9452815	9472553	ss715602866_ss715602868	ATP binding / kinase/ protein kinase/ protein serine/threonine kinase/ protein-tyrosine kinase n=4 Tax=rosids RepID=C5DB54_VITVI; IPR001611 (Leucine-rich repeat), IPR002182 (NB-ARC), IPR003591 (Leucine-rich repeat, typical subtype), IPR011009 (Protein kinase-like domain), IPR027417 (P-loop containing nucleoside triphosphate hydrolase); GO:0004672 (protein kinase activity), GO:0005515 (protein bin…
PH	na	Glyma.08G123600	Gm08	9495107	22554	after	9452815	9472553	ss715602866_ss715602868	Unknown protein;
PH	na	Glyma.08G123700	Gm08	9507643	35090	after	9452815	9472553	ss715602866_ss715602868	Pentatricopeptide repeat (PPR) superfamily protein; IPR002885 (Pentatricopeptide repeat), IPR011990 (Tetratricopeptide-like helical); GO:0005515 (protein binding);Dbxref=Gene3D:G3DSA:1.25.40.10,InterPro:IPR002885,InterPro:IPR011990,JCVI_TIGRFAMS:TIGR00756,PANTHER:PTHR24015,PANTHER:PTHR24015:SF111,Pfam:PF01535,Pfam:PF12854,Pfam:PF13041,Pfam:PF14432,Prosite:PS51375;Ontology_term=GO:0005515;
PH	na	Glyma.08G123800	Gm08	9511641	39088	after	9452815	9472553	ss715602866_ss715602868	receptor-like kinase 902; IPR001611 (Leucine-rich repeat), IPR003591 (Leucine-rich repeat, typical subtype), IPR011009 (Protein kinase-like domain), IPR013210 (Leucine-rich repeat-containing N-terminal, type 2), IPR025875 (Leucine rich repeat 4); GO:0004672 (protein kinase activity), GO:0005515 (protein binding), GO:0005524 (ATP binding), GO:0006468 (protein phosphorylation);Dbxref=Gene3D:G3DSA:1…
PH	na	Glyma.08G123900	Gm08	9517684	45131	after	9452815	9472553	ss715602866_ss715602868	zinc finger MYM-type protein 1-like [Glycine max]; IPR008906 (HAT dimerisation domain, C-terminal), IPR012337 (Ribonuclease H-like domain); GO:0003676 (nucleic acid binding), GO:0046983 (protein dimerization activity);Dbxref=InterPro:IPR008906,InterPro:IPR012337,PANTHER:PTHR11697,PANTHER:PTHR11697:SF74,Pfam:PF05699,Superfamily:SSF53098;Ontology_term=GO:0003676,GO:0046983;
PH	na	Glyma.08G124000	Gm08	9522317	49764	after	9452815	9472553	ss715602866_ss715602868	ADP-ribosylation factor GTPase-activating protein AGD12-like isoform X2 [Glycine max]; IPR000008 (C2 domain), IPR001164 (Arf GTPase activating protein); GO:0005515 (protein binding), GO:0008060 (ARF GTPase activator activity), GO:0008270 (zinc ion binding), GO:0032312 (regulation of ARF GTPase activity);Dbxref=Gene3D:G3DSA:2.60.40.150,InterPro:IPR000008,InterPro:IPR001164,PANTHER:PTHR23180,PANTHE…
PH	na	Glyma.08G124100	Gm08	9526690	54137	after	9452815	9472553	ss715602866_ss715602868	uncharacterized protein LOC102669680 [Glycine max];
PH	na	Glyma.08G124200	Gm08	9533461	60908	after	9452815	9472553	ss715602866_ss715602868	nuclear transcription factor Y subunit A-7-like isoform X1 [Glycine max]; IPR001289 (CCAAT-binding transcription factor, subunit B); GO:0003677 (DNA binding), GO:0003700 (sequence-specific DNA binding transcription factor activity), GO:0016602 (CCAAT-binding factor complex);Dbxref=InterPro:IPR001289,InterPro:IPR018362,PANTHER:PTHR12632,PRINTS:PR00616,Pfam:PF02045,Prosite:PS00686,Prosite:PS51152,S…
PH	na	Glyma.08G124300	Gm08	9544624	72071	after	9452815	9472553	ss715602866_ss715602868	translocase of chloroplast 159, chloroplastic-like [Glycine max]; IPR005690 (Chloroplast protein import component Toc86/159), IPR024283 (Domain of unknown function DUF3406, chloroplast translocase), IPR027417 (P-loop containing nucleoside triphosphate hydrolase); GO:0005525 (GTP binding);Dbxref=Coils:Coil,Gene3D:G3DSA:3.40.50.300,InterPro:IPR005690,InterPro:IPR006703,InterPro:IPR024283,InterPro:I…
PH	na	Glyma.08G124400	Gm08	9557934	85381	after	9452815	9472553	ss715602866_ss715602868	DNA binding protein, putative n=6 Tax=rosids RepID=B9SVC7_RICCO; IPR002913 (START domain), IPR009057 (Homeodomain-like), IPR013978 (MEKHLA), IPR023393 (START-like domain); GO:0003677 (DNA binding), GO:0003700 (sequence-specific DNA binding transcription factor activity), GO:0008289 (lipid binding), GO:0043565 (sequence-specific DNA binding);Dbxref=Coils:Coil,Gene3D:G3DSA:1.10.10.60,Gene3D:G3DSA:3…
PH	na	Glyma.08G124500	Gm08	9568246	95693	after	9452815	9472553	ss715602866_ss715602868	kxDL motif-containing protein CG10681-like isoform X1 [Glycine max]; IPR019371 (Uncharacterised domain KxDL);Dbxref=InterPro:IPR019371,PANTHER:PTHR13511,PANTHER:PTHR13511:SF0,Pfam:PF10241;
PH	na	Glyma.08G124600	Gm08	9571526	98973	after	9452815	9472553	ss715602866_ss715602868	evolutionarily conserved C-terminal region 2; IPR007275 (YTH domain);Dbxref=InterPro:IPR007275,PANTHER:PTHR12357,PANTHER:PTHR12357:SF6,Pfam:PF04146,Prosite:PS50882;
PH	na	Glyma.19G186600	Gm19	44507741	94760	before	44602501	44608641	ss715635355_ss715635357	WD repeat-containing protein 3-like [Glycine max]; IPR007148 (Small-subunit processome, Utp12), IPR011047 (Quinonprotein alcohol dehydrogenase-like superfamily), IPR015943 (WD40/YVTN repeat-like-containing domain), IPR020472 (G-protein beta WD-40 repeat); GO:0005515 (protein binding);Dbxref=Coils:Coil,Gene3D:G3DSA:2.130.10.10,InterPro:IPR001680,InterPro:IPR007148,InterPro:IPR011047,InterPro:IPR01…
PH	na	Glyma.19G186700	Gm19	44514466	88035	before	44602501	44608641	ss715635355_ss715635357	Cell wall protein EXP2 n=1 Tax=Mirabilis jalapa RepID=Q84L40_MIRJA; IPR007118 (Expansin/Lol pI); GO:0005576 (extracellular region), GO:0009664 (plant-type cell wall organization);Dbxref=Gene3D:G3DSA:2.40.40.10,Gene3D:G3DSA:2.60.40.760,InterPro:IPR002963,InterPro:IPR007112,InterPro:IPR007117,InterPro:IPR007118,InterPro:IPR009009,InterPro:IPR014733,PANTHER:PTHR31867,PANTHER:PTHR31867:SF0,PRINTS:PR0…
PH	na	Glyma.19G186800	Gm19	44522022	80479	before	44602501	44608641	ss715635355_ss715635357	uncharacterized protein LOC100776360 isoform X3 [Glycine max]; IPR000313 (PWWP domain);Dbxref=Gene3D:G3DSA:2.30.30.160,InterPro:IPR000313,Pfam:PF00855,Prosite:PS50812,Superfamily:SSF63748;
PH	na	Glyma.19G186900	Gm19	44546053	56448	before	44602501	44608641	ss715635355_ss715635357	maestro heat-like repeat-containing protein family member 1-like isoform X1 [Glycine max]; IPR016024 (Armadillo-type fold); GO:0005488 (binding);Dbxref=Gene3D:G3DSA:1.25.10.10,InterPro:IPR011989,InterPro:IPR016024,PANTHER:PTHR23120,PANTHER:PTHR23120:SF0,Superfamily:SSF48371;Ontology_term=GO:0005488;
PH	na	Glyma.19G187000	Gm19	44570861	31640	before	44602501	44608641	ss715635355_ss715635357	UDP-Glycosyltransferase superfamily protein; IPR002213 (UDP-glucuronosyl/UDP-glucosyltransferase); GO:0008152 (metabolic process);Dbxref=Gene3D:G3DSA:3.40.50.2000,InterPro:IPR002213,PANTHER:PTHR11926,PANTHER:PTHR11926:SF15,Pfam:PF00201,Prosite:PS00375,Superfamily:SSF53756;Ontology_term=GO:0008152,GO:0016758;
PH	na	Glyma.19G187100	Gm19	44576107	26394	before	44602501	44608641	ss715635355_ss715635357	UDP-Glycosyltransferase superfamily protein; IPR002213 (UDP-glucuronosyl/UDP-glucosyltransferase); GO:0008152 (metabolic process);Dbxref=Coils:Coil,Gene3D:G3DSA:3.40.50.2000,InterPro:IPR002213,PANTHER:PTHR11926,PANTHER:PTHR11926:SF15,Pfam:PF00201,Prosite:PS00375,Superfamily:SSF53756;Ontology_term=GO:0008152,GO:0016758;
PH	na	Glyma.19G187200	Gm19	44577265	25236	before	44602501	44608641	ss715635355_ss715635357	UDP-glucosyltransferase family protein;Dbxref=Superfamily:SSF53756;
PH	na	Glyma.19G187300	Gm19	44581005	21496	before	44602501	44608641	ss715635355_ss715635357	Ycf68 protein n=2 Tax=Medicago truncatula RepID=G7J0Z9_MEDTR;
PH	na	Glyma.19G187400	Gm19	44582570	19931	before	44602501	44608641	ss715635355_ss715635357	UDP-Glycosyltransferase superfamily protein; IPR002213 (UDP-glucuronosyl/UDP-glucosyltransferase); GO:0008152 (metabolic process);Dbxref=Coils:Coil,Gene3D:G3DSA:3.40.50.2000,InterPro:IPR002213,PANTHER:PTHR11926,PANTHER:PTHR11926:SF15,Pfam:PF00201,Prosite:PS00375,Superfamily:SSF53756;Ontology_term=GO:0008152,GO:0016758;
PH	na	Glyma.19G187500	Gm19	44586623	15878	before	44602501	44608641	ss715635355_ss715635357	UDP-Glycosyltransferase superfamily protein; IPR002213 (UDP-glucuronosyl/UDP-glucosyltransferase); GO:0008152 (metabolic process);Dbxref=Gene3D:G3DSA:3.40.50.2000,InterPro:IPR002213,PANTHER:PTHR11926,PANTHER:PTHR11926:SF15,Pfam:PF00201,Prosite:PS00375,Superfamily:SSF53756;Ontology_term=GO:0008152,GO:0016758;
PH	na	Glyma.19G187600	Gm19	44588814	13687	before	44602501	44608641	ss715635355_ss715635357	UDP-Glycosyltransferase superfamily protein; IPR002213 (UDP-glucuronosyl/UDP-glucosyltransferase); GO:0008152 (metabolic process);Dbxref=Coils:Coil,Gene3D:G3DSA:3.40.50.2000,InterPro:IPR002213,PANTHER:PTHR11926,PANTHER:PTHR11926:SF15,Pfam:PF00201,Prosite:PS00375,Superfamily:SSF53756;Ontology_term=GO:0008152,GO:0016758;
PH	Glyma.19G187700	Glyma.19G187700	Gm19	44593789	8712	before	44602501	44608641	ss715635355_ss715635357	UDP-Glycosyltransferase superfamily protein; IPR002213 (UDP-glucuronosyl/UDP-glucosyltransferase); GO:0008152 (metabolic process);Dbxref=Gene3D:G3DSA:3.40.50.2000,InterPro:IPR002213,PANTHER:PTHR11926,PANTHER:PTHR11926:SF15,Pfam:PF00201,Prosite:PS00375,Superfamily:SSF53756;Ontology_term=GO:0008152,GO:0016758;
PH	Glyma.19G187800	Glyma.19G187800	Gm19	44596606	5895	before	44602501	44608641	ss715635355_ss715635357	pectinesterase 11; IPR011050 (Pectin lyase fold/virulence factor); GO:0005618 (cell wall), GO:0030599 (pectinesterase activity), GO:0042545 (cell wall modification);Dbxref=Gene3D:G3DSA:2.160.20.10,InterPro:IPR000070,InterPro:IPR011050,InterPro:IPR012334,InterPro:IPR018040,PANTHER:PTHR31321,Pfam:PF01095,Prosite:PS00503,Superfamily:SSF51126;Ontology_term=GO:0005618,GO:0030599,GO:0042545;
PH	Glyma.19G187900	Glyma.19G187900	Gm19	44604484	1983	between	44602501	44608641	ss715635355_ss715635357	RING/FYVE/PHD zinc finger superfamily protein; IPR013083 (Zinc finger, RING/FYVE/PHD-type), IPR016181 (Acyl-CoA N-acyltransferase); GO:0005515 (protein binding), GO:0008270 (zinc ion binding);Dbxref=Coils:Coil,Gene3D:G3DSA:3.30.40.10,InterPro:IPR001965,InterPro:IPR011011,InterPro:IPR013083,InterPro:IPR016181,InterPro:IPR019786,InterPro:IPR019787,PANTHER:PTHR24098,PANTHER:PTHR24098:SF0,Pfam:PF0062…
PH	na	Glyma.19G188000	Gm19	44613810	5169	after	44602501	44608641	ss715635355_ss715635357	Unknown protein;
PH	na	Glyma.19G188100	Gm19	44630271	21630	after	44602501	44608641	ss715635355_ss715635357	2-oxoglutarate (2OG) and Fe(II)-dependent oxygenase superfamily protein; IPR002283 (Isopenicillin N synthase), IPR026992 (Non-haem dioxygenase N-terminal domain), IPR027443 (Isopenicillin N synthase-like); GO:0005506 (iron ion binding), GO:0016491 (oxidoreductase activity), GO:0055114 (oxidation-reduction process);Dbxref=Gene3D:G3DSA:2.60.120.330,InterPro:IPR002283,InterPro:IPR005123,InterPro:IPR…
PH	na	Glyma.19G188200	Gm19	44648533	39892	after	44602501	44608641	ss715635355_ss715635357	PLATZ transcription factor family protein; IPR006734 (Protein of unknown function DUF597);Dbxref=InterPro:IPR006734,PANTHER:PTHR31065,PANTHER:PTHR31065:SF0,Pfam:PF04640;
PH	na	Glyma.19G188300	Gm19	44655378	46737	after	44602501	44608641	ss715635355_ss715635357	vacuolar protein-sorting-associated protein 37 homolog 1-like [Glycine max]; IPR009851 (Modifier of rudimentary, Modr);Dbxref=Coils:Coil,InterPro:IPR009851,PANTHER:PTHR13678,PANTHER:PTHR13678:SF1,Pfam:PF07200,Prosite:PS51314,Superfamily:SSF140111;
PH	na	Glyma.19G188400	Gm19	44658184	49543	after	44602501	44608641	ss715635355_ss715635357	Pollen Ole e 1 allergen and extensin family protein; IPR006041 (Pollen Ole e 1 allergen/extensin);Dbxref=InterPro:IPR006041,Pfam:PF01190;
PH	na	Glyma.19G188500	Gm19	44660936	52295	after	44602501	44608641	ss715635355_ss715635357	protein pelota-like [Glycine max]; IPR004405 (Translation release factor pelota-like);Dbxref=Gene3D:G3DSA:3.30.1330.30,InterPro:IPR004405,InterPro:IPR005140,InterPro:IPR005142,PANTHER:PTHR10853,Pfam:PF03463,Pfam:PF03465,Superfamily:SSF159065,Superfamily:SSF53137,Superfamily:SSF55315;
PH	na	Glyma.19G188600	Gm19	44668944	60303	after	44602501	44608641	ss715635355_ss715635357	Eukaryotic aspartyl protease family protein; IPR001461 (Aspartic peptidase), IPR021109 (Aspartic peptidase domain); GO:0004190 (aspartic-type endopeptidase activity), GO:0006508 (proteolysis);Dbxref=Gene3D:G3DSA:2.40.70.10,InterPro:IPR001461,InterPro:IPR021109,PANTHER:PTHR13683,PANTHER:PTHR13683:SF98,PRINTS:PR00792,Pfam:PF14541,Pfam:PF14543,Prosite:PS51257,Superfamily:SSF50630;Ontology_term=GO:00…
PH	na	Glyma.19G188700	Gm19	44676917	68276	after	44602501	44608641	ss715635355_ss715635357	nucleotide binding; nucleic acid binding; RNA binding; IPR006515 (Polyadenylate binding protein, human types 1, 2, 3, 4), IPR012677 (Nucleotide-binding, alpha-beta plait); GO:0000166 (nucleotide binding), GO:0003676 (nucleic acid binding), GO:0003723 (RNA binding);Dbxref=Coils:Coil,Gene3D:G3DSA:1.10.1900.10,Gene3D:G3DSA:3.30.70.330,InterPro:IPR000504,InterPro:IPR002004,InterPro:IPR003954,InterPro…
PH	na	Glyma.19G188800	Gm19	44687164	78523	after	44602501	44608641	ss715635355_ss715635357	cactin-like isoform X1 [Glycine max]; IPR018816 (Cactin, domain), IPR019134 (Cactin C-terminal domain); GO:0005515 (protein binding);Dbxref=Coils:Coil,InterPro:IPR018816,InterPro:IPR019134,PANTHER:PTHR21737,PANTHER:PTHR21737:SF4,Pfam:PF09732,Pfam:PF10312,SMART:SM01050;Ontology_term=GO:0005515;
PH	na	Glyma.19G188900	Gm19	44697247	88606	after	44602501	44608641	ss715635355_ss715635357	Protein kinase family protein; IPR011009 (Protein kinase-like domain), IPR013320 (Concanavalin A-like lectin/glucanase, subgroup), IPR025287 (Wall-associated receptor kinase galacturonan-binding domain); GO:0004672 (protein kinase activity), GO:0004674 (protein serine/threonine kinase activity), GO:0005524 (ATP binding), GO:0006468 (protein phosphorylation), GO:0030247 (polysaccharide binding);Db…
PH	na	Glyma.19G189000	Gm19	44704620	95979	after	44602501	44608641	ss715635355_ss715635357	protein CHUP1, chloroplastic-like [Glycine max];Dbxref=Coils:Coil,PANTHER:PTHR31342,Prosite:PS51257;
PH	na	Glyma.19G189100	Gm19	44708259	99618	after	44602501	44608641	ss715635355_ss715635357	ubiquitin-protein ligase 7; IPR000569 (HECT); GO:0004842 (ubiquitin-protein ligase activity);Dbxref=Gene3D:G3DSA:3.30.2160.10,InterPro:IPR000569,PANTHER:PTHR11254,PANTHER:PTHR11254:SF70,Pfam:PF00632,Prosite:PS50237,SMART:SM00119,Superfamily:SSF56204;Ontology_term=GO:0004842;
PH	na	Glyma.19G191800	Gm19	44907663	94785	before	45002448	45015436	ss715635405_ss715635407	uncharacterized protein LOC100811629 isoform X1 [Glycine max]; IPR006569 (CID domain), IPR007087 (Zinc finger, C2H2), IPR008942 (ENTH/VHS); GO:0046872 (metal ion binding);Dbxref=Gene3D:G3DSA:1.25.40.90,InterPro:IPR006569,InterPro:IPR006903,InterPro:IPR007087,InterPro:IPR008942,PANTHER:PTHR15921,Pfam:PF04818,Prosite:PS00028,Prosite:PS51391,SMART:SM00582,Superfamily:SSF48464;Ontology_term=GO:004687…
PH	na	Glyma.19G191900	Gm19	44920072	82376	before	45002448	45015436	ss715635405_ss715635407	uncharacterized protein LOC100811629 isoform X1 [Glycine max]; IPR006569 (CID domain), IPR008942 (ENTH/VHS);Dbxref=Gene3D:G3DSA:1.25.40.90,InterPro:IPR006569,InterPro:IPR006903,InterPro:IPR008942,PANTHER:PTHR15921,Pfam:PF04818,Prosite:PS51391,SMART:SM00582,Superfamily:SSF48464;
PH	na	Glyma.19G192000	Gm19	44930131	72317	before	45002448	45015436	ss715635405_ss715635407	lectin protein kinase family protein; IPR000858 (S-locus glycoprotein), IPR001480 (Bulb-type lectin domain), IPR003609 (Apple-like); GO:0048544 (recognition of pollen);Dbxref=Gene3D:G3DSA:2.90.10.10,InterPro:IPR000858,InterPro:IPR001480,InterPro:IPR003609,PANTHER:PTHR11795,PANTHER:PTHR11795:SF49,Pfam:PF00954,Pfam:PF01453,Prosite:PS50948,Superfamily:SSF51110;Ontology_term=GO:0048544;
PH	na	Glyma.19G192100	Gm19	44941045	61403	before	45002448	45015436	ss715635405_ss715635407	uncharacterized protein LOC100785438 [Glycine max]; IPR008586 (Protein of unknown function DUF868, plant);Dbxref=InterPro:IPR008586,PANTHER:PTHR31972,PANTHER:PTHR31972:SF0,Pfam:PF05910;
PH	na	Glyma.19G192200	Gm19	44949015	53433	before	45002448	45015436	ss715635405_ss715635407	Unknown protein;
PH	na	Glyma.19G192300	Gm19	44957304	45144	before	45002448	45015436	ss715635405_ss715635407	trihelix transcription factor GT-2-like [Glycine max]; IPR001005 (SANT/Myb domain); GO:0003682 (chromatin binding);Dbxref=Coils:Coil,InterPro:IPR001005,InterPro:IPR017877,PANTHER:PTHR31188,PANTHER:PTHR31188:SF0,Pfam:PF13837,Prosite:PS50090,SMART:SM00717;Ontology_term=GO:0003682;
PH	na	Glyma.19G192400	Gm19	44975196	27252	before	45002448	45015436	ss715635405_ss715635407	ethylene-responsive transcription factor 12 [Glycine max]; IPR016177 (DNA-binding domain); GO:0003677 (DNA binding), GO:0003700 (sequence-specific DNA binding transcription factor activity);Dbxref=Gene3D:G3DSA:3.30.730.10,InterPro:IPR001471,InterPro:IPR016177,PANTHER:PTHR31985,PANTHER:PTHR31985:SF0,PRINTS:PR00367,Pfam:PF00847,Prosite:PS51032,SMART:SM00380,Superfamily:SSF54171;Ontology_term=GO:000…
PH	Glyma.19G192500	Glyma.19G192500	Gm19	44992591	9857	before	45002448	45015436	ss715635405_ss715635407	uncharacterized protein LOC100814311 [Glycine max];
PH	Glyma.19G192600	Glyma.19G192600	Gm19	45014635	801	between	45002448	45015436	ss715635405_ss715635407	Family of unknown function (DUF662); IPR007033 (Transcriptional activator, plants);Dbxref=Coils:Coil,InterPro:IPR007033,PANTHER:PTHR21470,Pfam:PF04949;
PH	Glyma.19G192700	Glyma.19G192700	Gm19	45043970	28534	after	45002448	45015436	ss715635405_ss715635407	growth-regulating factor 4; IPR014977 (WRC), IPR014978 (Glutamine-Leucine-Glutamine, QLQ); GO:0005524 (ATP binding), GO:0005634 (nucleus);Dbxref=InterPro:IPR014977,InterPro:IPR014978,PANTHER:PTHR31602,PANTHER:PTHR31602:SF1,Pfam:PF08879,Pfam:PF08880,Prosite:PS51666,Prosite:PS51667,SMART:SM00951;Ontology_term=GO:0005524,GO:0005634,GO:0006355,GO:0016818;
PH	na	Glyma.19G192800	Gm19	45056052	40616	after	45002448	45015436	ss715635405_ss715635407	1,4-alpha-glucan-branching enzyme-like [Glycine max]; IPR013780 (Glycosyl hydrolase, family 13, all-beta), IPR015902 (Glycoside hydrolase, family 13); GO:0003824 (catalytic activity), GO:0005975 (carbohydrate metabolic process), GO:0005978 (glycogen biosynthetic process), GO:0043169 (cation binding);Dbxref=Gene3D:G3DSA:2.60.40.10,Gene3D:G3DSA:2.60.40.1180,Gene3D:G3DSA:3.20.20.80,InterPro:IPR00419…
PH	na	Glyma.19G192900	Gm19	45073726	58290	after	45002448	45015436	ss715635405_ss715635407	ATP-binding ABC transporter; IPR013525 (ABC-2 type transporter), IPR013581 (Plant PDR ABC transporter associated), IPR027417 (P-loop containing nucleoside triphosphate hydrolase); GO:0000166 (nucleotide binding), GO:0005524 (ATP binding), GO:0016020 (membrane), GO:0016887 (ATPase activity), GO:0017111 (nucleoside-triphosphatase activity);Dbxref=Gene3D:G3DSA:3.40.50.300,InterPro:IPR003439,InterPro…
PH	na	Glyma.19G193000	Gm19	45083600	68164	after	45002448	45015436	ss715635405_ss715635407	BTB/POZ domain-containing protein FBL11-like isoform X1 [Glycine max];
PH	na	Glyma.19G193100	Gm19	45087305	71869	after	45002448	45015436	ss715635405_ss715635407	Protein kinase superfamily protein; IPR011009 (Protein kinase-like domain); GO:0004672 (protein kinase activity), GO:0004674 (protein serine/threonine kinase activity), GO:0005524 (ATP binding), GO:0006468 (protein phosphorylation);Dbxref=Gene3D:G3DSA:1.10.510.10,Gene3D:G3DSA:3.30.200.20,InterPro:IPR000719,InterPro:IPR002290,InterPro:IPR008271,InterPro:IPR011009,PANTHER:PTHR24351,PANTHER:PTHR2435…
PH	na	Glyma.19G193200	Gm19	45100218	84782	after	45002448	45015436	ss715635405_ss715635407	60S acidic ribosomal protein family; IPR001813 (Ribosomal protein L10/L12); GO:0003735 (structural constituent of ribosome), GO:0005622 (intracellular), GO:0005840 (ribosome), GO:0006414 (translational elongation);Dbxref=HAMAP:MF_01478,InterPro:IPR001813,InterPro:IPR027534,PANTHER:PTHR21141,Pfam:PF00428;Ontology_term=GO:0003735,GO:0005622,GO:0005840,GO:0006414;
PH	na	Glyma.19G193200	Gm19	45100218	93677	before	45193895	45296291	ss715635424_ss715635459	60S acidic ribosomal protein family; IPR001813 (Ribosomal protein L10/L12); GO:0003735 (structural constituent of ribosome), GO:0005622 (intracellular), GO:0005840 (ribosome), GO:0006414 (translational elongation);Dbxref=HAMAP:MF_01478,InterPro:IPR001813,InterPro:IPR027534,PANTHER:PTHR21141,Pfam:PF00428;Ontology_term=GO:0003735,GO:0005622,GO:0005840,GO:0006414;
PH	na	Glyma.19G193300	Gm19	45105467	90031	after	45002448	45015436	ss715635405_ss715635407	calmodulin-binding family protein; IPR000048 (IQ motif, EF-hand binding site); GO:0005515 (protein binding);Dbxref=InterPro:IPR000048,PANTHER:PTHR31250,PANTHER:PTHR31250:SF0,Prosite:PS50096;Ontology_term=GO:0005515;
PH	na	Glyma.19G193300	Gm19	45105467	88428	before	45193895	45296291	ss715635424_ss715635459	calmodulin-binding family protein; IPR000048 (IQ motif, EF-hand binding site); GO:0005515 (protein binding);Dbxref=InterPro:IPR000048,PANTHER:PTHR31250,PANTHER:PTHR31250:SF0,Prosite:PS50096;Ontology_term=GO:0005515;
PH	na	Glyma.19G193400	Gm19	45113180	97744	after	45002448	45015436	ss715635405_ss715635407	transcription factor HBP-1a isoform X2 [Glycine max]; IPR004827 (Basic-leucine zipper domain); GO:0003700 (sequence-specific DNA binding transcription factor activity), GO:0043565 (sequence-specific DNA binding);Dbxref=Coils:Coil,Gene3D:G3DSA:1.20.5.170,InterPro:IPR004827,PANTHER:PTHR22952,PANTHER:PTHR22952:SF89,Pfam:PF00170,Prosite:PS50217,SMART:SM00338,Superfamily:SSF57959;Ontology_term=GO:0003…
PH	na	Glyma.19G193400	Gm19	45113468	80427	before	45193895	45296291	ss715635424_ss715635459	transcription factor HBP-1a isoform X2 [Glycine max]; IPR004827 (Basic-leucine zipper domain); GO:0003700 (sequence-specific DNA binding transcription factor activity), GO:0043565 (sequence-specific DNA binding);Dbxref=Coils:Coil,Gene3D:G3DSA:1.20.5.170,InterPro:IPR004827,PANTHER:PTHR22952,PANTHER:PTHR22952:SF89,Pfam:PF00170,Prosite:PS50217,SMART:SM00338,Superfamily:SSF57959;Ontology_term=GO:0003…
PH	na	Glyma.19G193500	Gm19	45119878	74017	before	45193895	45296291	ss715635424_ss715635459	GDSL-like Lipase/Acylhydrolase superfamily protein; IPR001087 (Lipase, GDSL); GO:0006629 (lipid metabolic process), GO:0016787 (hydrolase activity);Dbxref=Gene3D:G3DSA:3.40.50.1110,InterPro:IPR001087,InterPro:IPR013831,PANTHER:PTHR22835,PANTHER:PTHR22835:SF39,Pfam:PF00657,Superfamily:SSF52266;Ontology_term=GO:0006629,GO:0016787,GO:0016788;
PH	na	Glyma.19G193600	Gm19	45125794	68101	before	45193895	45296291	ss715635424_ss715635459	peptidoglycan-binding LysM domain-containing protein; IPR018392 (LysM domain); GO:0016998 (cell wall macromolecule catabolic process);Dbxref=Gene3D:G3DSA:3.10.350.10,InterPro:IPR018392,Pfam:PF01476;Ontology_term=GO:0016998;
PH	na	Glyma.19G193700	Gm19	45130047	63848	before	45193895	45296291	ss715635424_ss715635459	inosine-uridine preferring nucleoside hydrolase; IPR001910 (Inosine/uridine-preferring nucleoside hydrolase domain), IPR023186 (Inosine/uridine-preferring nucleoside hydrolase);Dbxref=Gene3D:G3DSA:3.90.245.10,InterPro:IPR001910,InterPro:IPR023186,PANTHER:PTHR12304,Pfam:PF01156,Superfamily:SSF53590;
PH	na	Glyma.19G193800	Gm19	45142471	51424	before	45193895	45296291	ss715635424_ss715635459	zinc finger A20 and AN1 domain stress-associated protein; IPR000058 (Zinc finger, AN1-type), IPR002653 (Zinc finger, A20-type); GO:0003677 (DNA binding), GO:0008270 (zinc ion binding);Dbxref=Gene3D:G3DSA:4.10.1110.10,InterPro:IPR000058,InterPro:IPR002653,PANTHER:PTHR10634,Pfam:PF01428,Pfam:PF01754,Prosite:PS51036,Prosite:PS51039,SMART:SM00154,SMART:SM00259,Superfamily:SSF118310,Superfamily:SSF577…
PH	na	Glyma.19G193900	Gm19	45146710	47185	before	45193895	45296291	ss715635424_ss715635459	purple acid phosphatase 22; IPR004843 (Phosphoesterase domain), IPR008963 (Purple acid phosphatase-like, N-terminal), IPR025733 (Iron/zinc purple acid phosphatase-like C-terminal domain); GO:0003993 (acid phosphatase activity), GO:0016787 (hydrolase activity), GO:0046872 (metal ion binding);Dbxref=Gene3D:G3DSA:2.60.40.380,Gene3D:G3DSA:3.60.21.10,InterPro:IPR004843,InterPro:IPR008963,InterPro:IPR0…
PH	na	Glyma.19G194000	Gm19	45153576	40319	before	45193895	45296291	ss715635424_ss715635459	purple acid phosphatase 22; IPR004843 (Phosphoesterase domain), IPR008963 (Purple acid phosphatase-like, N-terminal), IPR025733 (Iron/zinc purple acid phosphatase-like C-terminal domain); GO:0003993 (acid phosphatase activity), GO:0016787 (hydrolase activity), GO:0046872 (metal ion binding);Dbxref=Gene3D:G3DSA:2.60.40.380,Gene3D:G3DSA:3.60.21.10,InterPro:IPR004843,InterPro:IPR008963,InterPro:IPR0…
PH	na	Glyma.19G194100	Gm19	45163903	29992	before	45193895	45296291	ss715635424_ss715635459	uncharacterized protein LOC100789735 isoform X4 [Glycine max];Dbxref=Coils:Coil;
PH	na	Glyma.19G194200	Gm19	45171570	22325	before	45193895	45296291	ss715635424_ss715635459	Integral membrane Yip1 family protein; IPR006977 (Yip1 domain); GO:0016020 (membrane);Dbxref=InterPro:IPR006977,PANTHER:PTHR21236,Pfam:PF04893;Ontology_term=GO:0016020;
PH	Glyma.19G194300	Glyma.19G194300	Gm19	45184266	9629	before	45193895	45296291	ss715635424_ss715635459	flowering locus protein T; IPR008914 (Phosphatidylethanolamine-binding protein PEBP);Dbxref=Gene3D:G3DSA:3.90.280.10,InterPro:IPR001858,InterPro:IPR008914,PANTHER:PTHR11362,Pfam:PF01161,Prosite:PS01220,Superfamily:SSF49777;
PH	Glyma.19G194400	Glyma.19G194400	Gm19	45198202	4307	between	45193895	45296291	ss715635424_ss715635459	alpha/beta-Hydrolases superfamily protein;Dbxref=Gene3D:G3DSA:3.40.50.1820,PANTHER:PTHR10992,PANTHER:PTHR10992:SF198,Pfam:PF12697,Superfamily:SSF53474;
PH	Glyma.19G194500	Glyma.19G194500	Gm19	45204214	10319	between	45193895	45296291	ss715635424_ss715635459	Basic-leucine zipper (bZIP) transcription factor family protein; IPR004827 (Basic-leucine zipper domain); GO:0003700 (sequence-specific DNA binding transcription factor activity), GO:0043565 (sequence-specific DNA binding);Dbxref=Coils:Coil,Gene3D:G3DSA:1.20.5.170,InterPro:IPR004827,PANTHER:PTHR22952,PANTHER:PTHR22952:SF85,Pfam:PF00170,Prosite:PS00036,Prosite:PS50217,SMART:SM00338,Superfamily:SSF…
PH	Glyma.19G194600	Glyma.19G194600	Gm19	45208632	14737	between	45193895	45296291	ss715635424_ss715635459	F-box/LRR plant protein; IPR001810 (F-box domain); GO:0005515 (protein binding);Dbxref=Gene3D:G3DSA:3.80.10.10,InterPro:IPR001810,PANTHER:PTHR23125,PANTHER:PTHR23125:SF191,Pfam:PF12937,SMART:SM00256,Superfamily:SSF52047,Superfamily:SSF81383;Ontology_term=GO:0005515;
PH	Glyma.19G194700	Glyma.19G194700	Gm19	45213067	19172	between	45193895	45296291	ss715635424_ss715635459	iron-sulfur cluster assembly protein IscA; IPR000361 (FeS cluster biogenesis), IPR016092 (FeS cluster insertion protein); GO:0005198 (structural molecule activity), GO:0016226 (iron-sulfur cluster assembly), GO:0051536 (iron-sulfur cluster binding);Dbxref=Gene3D:G3DSA:2.60.300.12,InterPro:IPR000361,InterPro:IPR016092,JCVI_TIGRFAMS:TIGR00049,PANTHER:PTHR10072,PANTHER:PTHR10072:SF27,Pfam:PF01521,Su…
PH	Glyma.19G194800	Glyma.19G194800	Gm19	45219556	25661	between	45193895	45296291	ss715635424_ss715635459	cell division FtsZ-like protein; IPR000158 (Cell division protein FtsZ); GO:0003924 (GTPase activity), GO:0005525 (GTP binding), GO:0005737 (cytoplasm), GO:0006184 (GTP catabolic process), GO:0043234 (protein complex), GO:0051258 (protein polymerization);Dbxref=Gene3D:G3DSA:3.30.1330.20,Gene3D:G3DSA:3.40.50.1440,HAMAP:MF_00909,InterPro:IPR000158,InterPro:IPR003008,InterPro:IPR008280,InterPro:IPR0…
PH	Glyma.19G194900	Glyma.19G194900	Gm19	45227993	34098	between	45193895	45296291	ss715635424_ss715635459	uncharacterized protein LOC100793911 isoform X5 [Glycine max];Dbxref=Coils:Coil;
PH	Glyma.19G195000	Glyma.19G195000	Gm19	45240357	46462	between	45193895	45296291	ss715635424_ss715635459	Unknown protein;
PH	Glyma.19G195100	Glyma.19G195100	Gm19	45246806	49485	between	45193895	45296291	ss715635424_ss715635459	Small nuclear ribonucleoprotein family protein; IPR010920 (Like-Sm (LSM) domain);Dbxref=Gene3D:G3DSA:2.30.30.100,InterPro:IPR001163,InterPro:IPR006649,InterPro:IPR010920,PANTHER:PTHR10553,Pfam:PF01423,SMART:SM00651,Superfamily:SSF50182;
PH	Glyma.19G195200	Glyma.19G195200	Gm19	45250086	46205	between	45193895	45296291	ss715635424_ss715635459	SAUR-like auxin-responsive protein family; IPR003676 (Auxin-induced protein, ARG7);Dbxref=InterPro:IPR003676,PANTHER:PTHR31374,Pfam:PF02519;
PH	Glyma.19G195300	Glyma.19G195300	Gm19	45256498	39793	between	45193895	45296291	ss715635424_ss715635459	ATP binding microtubule motor family protein isoform 1 n=2 Tax=Theobroma cacao RepID=UPI00042B0803; IPR001752 (Kinesin, motor domain), IPR027417 (P-loop containing nucleoside triphosphate hydrolase), IPR027640 (Kinesin-like protein); GO:0003777 (microtubule motor activity), GO:0005524 (ATP binding), GO:0005871 (kinesin complex), GO:0007018 (microtubule-based movement), GO:0008017 (microtubule bin…
PH	Glyma.19G195400	Glyma.19G195400	Gm19	45265388	30903	between	45193895	45296291	ss715635424_ss715635459	beta-fructofuranosidase; cell wall invertase I; fructosidase; IPR001362 (Glycoside hydrolase, family 32), IPR008985 (Concanavalin A-like lectin/glucanases superfamily), IPR023296 (Glycosyl hydrolase, five-bladed beta-propellor domain); GO:0005975 (carbohydrate metabolic process);Dbxref=Gene3D:G3DSA:2.115.10.20,Gene3D:G3DSA:2.60.120.560,InterPro:IPR001362,InterPro:IPR008985,InterPro:IPR013148,Inte…
PH	Glyma.19G195500	Glyma.19G195500	Gm19	45270214	26077	between	45193895	45296291	ss715635424_ss715635459	ubiquitin 4; IPR000626 (Ubiquitin domain), IPR001975 (Ribosomal protein L40e), IPR011332 (Zinc-binding ribosomal protein), IPR019956 (Ubiquitin); GO:0003735 (structural constituent of ribosome), GO:0005515 (protein binding), GO:0005840 (ribosome), GO:0006412 (translation);Dbxref=Gene3D:G3DSA:3.10.20.90,InterPro:IPR000626,InterPro:IPR001975,InterPro:IPR011332,InterPro:IPR019954,InterPro:IPR019956,…
PH	Glyma.19G195600	Glyma.19G195600	Gm19	45275359	20932	between	45193895	45296291	ss715635424_ss715635459	alpha/beta hydrolase domain-containing protein 11-like [Glycine max];Dbxref=Gene3D:G3DSA:3.40.50.1820,PANTHER:PTHR10992,PANTHER:PTHR10992:SF581,Pfam:PF12697,Superfamily:SSF53474;
PH	Glyma.19G195700	Glyma.19G195700	Gm19	45278744	17547	between	45193895	45296291	ss715635424_ss715635459	uncharacterized protein LOC102669414 [Glycine max]; IPR007608 (Senescence regulator S40);Dbxref=InterPro:IPR007608,Pfam:PF04520;
PH	Glyma.19G195800	Glyma.19G195800	Gm19	45295512	779	between	45193895	45296291	ss715635424_ss715635459	NAC domain protein,; IPR003441 (NAC domain); GO:0003677 (DNA binding);Dbxref=InterPro:IPR003441,PANTHER:PTHR31989,Pfam:PF02365,Prosite:PS51005,Superfamily:SSF101941;Ontology_term=GO:0003677,GO:0006355;
PH	Glyma.19G195900	Glyma.19G195900	Gm19	45306001	9710	after	45193895	45296291	ss715635424_ss715635459	Vacuolar protein sorting 55 (VPS55) family protein; IPR007262 (Vacuolar protein sorting 55);Dbxref=InterPro:IPR007262,PANTHER:PTHR12050,PANTHER:PTHR12050:SF0,Pfam:PF04133;
PH	na	Glyma.19G196000	Gm19	45325254	28963	after	45193895	45296291	ss715635424_ss715635459	probable UDP-N-acetylglucosamine--peptide N-acetylglucosaminyltransferase SPINDLY-like isoform X2 [Glycine max]; IPR011990 (Tetratricopeptide-like helical); GO:0005515 (protein binding);Dbxref=Gene3D:G3DSA:1.25.40.10,InterPro:IPR001440,InterPro:IPR006597,InterPro:IPR011990,InterPro:IPR013026,InterPro:IPR019734,PANTHER:PTHR23083,PANTHER:PTHR23083:SF159,Pfam:PF00515,Pfam:PF13414,Pfam:PF13424,Pfam:P…
PH	na	Glyma.19G196100	Gm19	45336067	39776	after	45193895	45296291	ss715635424_ss715635459	Cyclophilin-like peptidyl-prolyl cis-trans isomerase family protein; IPR002130 (Cyclophilin-like peptidyl-prolyl cis-trans isomerase domain); GO:0003755 (peptidyl-prolyl cis-trans isomerase activity), GO:0006457 (protein folding);Dbxref=Gene3D:G3DSA:2.40.100.10,InterPro:IPR002130,InterPro:IPR020892,PANTHER:PTHR11071,PRINTS:PR00153,Pfam:PF00160,Prosite:PS00170,Prosite:PS50072,Superfamily:SSF50891;…
PH	na	Glyma.19G196200	Gm19	45338786	42495	after	45193895	45296291	ss715635424_ss715635459	mitochondrial fission protein ELM1-like [Glycine max]; IPR009367 (Mitochondrial fission ELM1-like);Dbxref=InterPro:IPR009367,Pfam:PF06258,Superfamily:SSF53756;
PH	na	Glyma.19G196300	Gm19	45344140	47849	after	45193895	45296291	ss715635424_ss715635459	mRNA-decapping enzyme-like protein; IPR010334 (Dcp1-like decapping), IPR011993 (Pleckstrin homology-like domain);Dbxref=Gene3D:G3DSA:2.30.29.30,InterPro:IPR010334,InterPro:IPR011993,PANTHER:PTHR16290,PANTHER:PTHR16290:SF0,Pfam:PF06058,Superfamily:SSF50729;
PH	na	Glyma.19G196400	Gm19	45353689	57398	after	45193895	45296291	ss715635424_ss715635459	F-box family protein; IPR001810 (F-box domain); GO:0005515 (protein binding);Dbxref=Gene3D:G3DSA:1.20.1280.50,InterPro:IPR001810,Superfamily:SSF81383;Ontology_term=GO:0005515;
PH	na	Glyma.19G196500	Gm19	45366029	69738	after	45193895	45296291	ss715635424_ss715635459	embryo defective 2735;
PH	na	Glyma.19G196600	Gm19	45374085	77794	after	45193895	45296291	ss715635424_ss715635459	auxin response factor 19-like [Glycine max]; IPR015300 (DNA-binding pseudobarrel domain); GO:0003677 (DNA binding);Dbxref=Gene3D:G3DSA:2.40.330.10,InterPro:IPR003340,InterPro:IPR015300,PANTHER:PTHR31140,PANTHER:PTHR31140:SF0,Pfam:PF02362,Prosite:PS50863,SMART:SM01019,Superfamily:SSF101936;Ontology_term=GO:0003677;
PH	na	Glyma.19G196700	Gm19	45387178	90887	after	45193895	45296291	ss715635424_ss715635459	lysosomal pro-X carboxypeptidase-like protein; IPR008758 (Peptidase S28); GO:0006508 (proteolysis), GO:0008236 (serine-type peptidase activity);Dbxref=Gene3D:G3DSA:3.40.50.1820,InterPro:IPR008758,PANTHER:PTHR11010,PANTHER:PTHR11010:SF8,Pfam:PF05577,Superfamily:SSF53474;Ontology_term=GO:0006508,GO:0008236;
SW	na	Glyma.01G144400	Gm01	47863591	88149	before	47951740	48220485	ss715579653_ss715579702	putative DNA-binding protein ESCAROLA-like [Glycine max]; IPR014476 (Predicted AT-hook DNA-binding);Dbxref=Gene3D:G3DSA:3.30.1330.80,InterPro:IPR005175,InterPro:IPR014476,PANTHER:PTHR31100,PANTHER:PTHR31100:SF0,PIR:PIRSF016021,Pfam:PF03479,Superfamily:SSF117856;
SW	na	Glyma.01G144500	Gm01	47878789	72951	before	47951740	48220485	ss715579653_ss715579702	ATP binding microtubule motor family protein; IPR001752 (Kinesin, motor domain), IPR016024 (Armadillo-type fold), IPR027417 (P-loop containing nucleoside triphosphate hydrolase), IPR027640 (Kinesin-like protein); GO:0003777 (microtubule motor activity), GO:0005488 (binding), GO:0005515 (protein binding), GO:0005524 (ATP binding), GO:0005871 (kinesin complex), GO:0007018 (microtubule-based movemen…
SW	na	Glyma.01G144600	Gm01	47892895	58845	before	47951740	48220485	ss715579653_ss715579702	xyloglucan endotransglucosylase/hydrolase 28; IPR008985 (Concanavalin A-like lectin/glucanases superfamily), IPR013320 (Concanavalin A-like lectin/glucanase, subgroup); GO:0005975 (carbohydrate metabolic process);Dbxref=Gene3D:G3DSA:2.60.120.200,InterPro:IPR000757,InterPro:IPR008985,InterPro:IPR013320,PANTHER:PTHR31062,PANTHER:PTHR31062:SF7,Pfam:PF00722,Superfamily:SSF49899;Ontology_term=GO:00045…
SW	na	Glyma.01G144700	Gm01	47920840	30900	before	47951740	48220485	ss715579653_ss715579702	uncharacterized protein LOC100789735 isoform X4 [Glycine max];Dbxref=Coils:Coil;
SW	na	Glyma.01G144800	Gm01	47940124	11616	before	47951740	48220485	ss715579653_ss715579702	Cyclophilin-like peptidyl-prolyl cis-trans isomerase family protein; IPR002130 (Cyclophilin-like peptidyl-prolyl cis-trans isomerase domain), IPR024936 (Cyclophilin-type peptidyl-prolyl cis-trans isomerase); GO:0003755 (peptidyl-prolyl cis-trans isomerase activity), GO:0006457 (protein folding);Dbxref=Gene3D:G3DSA:2.40.100.10,InterPro:IPR002130,InterPro:IPR020892,InterPro:IPR024936,PANTHER:PTHR11…
SW	Glyma.01G144900	Glyma.01G144900	Gm01	47959137	7397	between	47951740	48220485	ss715579653_ss715579702	growth-regulating factor 9; IPR014977 (WRC), IPR014978 (Glutamine-Leucine-Glutamine, QLQ); GO:0005524 (ATP binding), GO:0005634 (nucleus);Dbxref=InterPro:IPR014977,InterPro:IPR014978,PANTHER:PTHR31602,Pfam:PF08879,Prosite:PS51666,Prosite:PS51667;Ontology_term=GO:0005524,GO:0005634,GO:0006355,GO:0016818;
SW	Glyma.01G145000	Glyma.01G145000	Gm01	47967587	15847	between	47951740	48220485	ss715579653_ss715579702	NADH dehydrogenase (Ubiquinone) 1 alpha subcomplex subunit n=1 Tax=Anoplophora glabripennis RepID=V5G8R9_ANOGL; IPR010625 (CHCH);Dbxref=InterPro:IPR010625,PANTHER:PTHR13344,PANTHER:PTHR13344:SF0,Pfam:PF06747;
SW	Glyma.01G145100	Glyma.01G145100	Gm01	47990277	38537	between	47951740	48220485	ss715579653_ss715579702	protein serine/threonine phosphatases; protein kinases; catalytics; cAMP-dependent protein kinase regulators; ATP binding; protein serine/threonine phosphatases; IPR011009 (Protein kinase-like domain); GO:0004672 (protein kinase activity), GO:0004674 (protein serine/threonine kinase activity), GO:0005524 (ATP binding), GO:0006468 (protein phosphorylation);Dbxref=Gene3D:G3DSA:1.10.510.10,InterPro:…
SW	Glyma.01G145200	Glyma.01G145200	Gm01	48006997	55257	between	47951740	48220485	ss715579653_ss715579702	uncharacterized protein LOC102669056 isoform X2 [Glycine max];
SW	Glyma.01G145300	Glyma.01G145300	Gm01	48014749	63009	between	47951740	48220485	ss715579653_ss715579702	S-adenosyl-L-methionine-dependent methyltransferases superfamily protein; IPR002052 (DNA methylase, N-6 adenine-specific, conserved site); GO:0003676 (nucleic acid binding), GO:0008168 (methyltransferase activity), GO:0032259 (methylation);Dbxref=Coils:Coil,Gene3D:G3DSA:3.40.50.150,InterPro:IPR002052,PANTHER:PTHR23290,PANTHER:PTHR23290:SF0,Pfam:PF13659,Prosite:PS00092,Superfamily:SSF53335;Ontolog…
SW	Glyma.01G145400	Glyma.01G145400	Gm01	48020880	69140	between	47951740	48220485	ss715579653_ss715579702	elongation factor Ts family protein; IPR001816 (Translation elongation factor EFTs/EF1B), IPR012340 (Nucleic acid-binding, OB-fold); GO:0003723 (RNA binding), GO:0003746 (translation elongation factor activity), GO:0005515 (protein binding), GO:0005622 (intracellular), GO:0006414 (translational elongation);Dbxref=Gene3D:G3DSA:1.10.286.20,Gene3D:G3DSA:1.10.8.10,Gene3D:G3DSA:2.40.50.140,Gene3D:G3DS…
SW	Glyma.01G145500	Glyma.01G145500	Gm01	48034380	82640	between	47951740	48220485	ss715579653_ss715579702	RNA-directed DNA polymerase ; Ribonuclease H, putative n=1 Tax=Medicago truncatula RepID=A4PSD7_MEDTR;
SW	Glyma.01G145600	Glyma.01G145600	Gm01	48065830	114090	between	47951740	48220485	ss715579653_ss715579702	unknown protein; FUNCTIONS IN: molecular_function unknown; INVOLVED IN: biological_process unknown; LOCATED IN: chloroplast;
SW	Glyma.01G145700	Glyma.01G145700	Gm01	48067889	116149	between	47951740	48220485	ss715579653_ss715579702	polyadenylate-binding protein RBP47B'-like isoform X5 [Glycine max]; IPR012677 (Nucleotide-binding, alpha-beta plait); GO:0000166 (nucleotide binding), GO:0003676 (nucleic acid binding);Dbxref=Gene3D:G3DSA:3.30.70.330,InterPro:IPR000504,InterPro:IPR012677,PANTHER:PTHR24012,PANTHER:PTHR24012:SF55,Pfam:PF00076,Prosite:PS50102,Superfamily:SSF54928;Ontology_term=GO:0000166,GO:0003676;
SW	Glyma.01G145800	Glyma.01G145800	Gm01	48067538	115798	between	47951740	48220485	ss715579653_ss715579702	actin-related protein 2/3 complex subunit 4; IPR008384 (ARP2/3 complex, 20kDa subunit (P20-Arc)); GO:0005856 (cytoskeleton), GO:0005885 (Arp2/3 protein complex), GO:0030041 (actin filament polymerization), GO:0034314 (Arp2/3 complex-mediated actin nucleation);Dbxref=Gene3D:G3DSA:3.30.1460.20,Gene3D:G3DSA:3.40.50.300,InterPro:IPR008384,PANTHER:PTHR22629,Pfam:PF05856,Superfamily:SSF69645;Ontology_t…
SW	Glyma.01G145900	Glyma.01G145900	Gm01	48094966	125519	between	47951740	48220485	ss715579653_ss715579702	glyoxal oxidase-related protein; IPR011043 (Galactose oxidase/kelch, beta-propeller), IPR014756 (Immunoglobulin E-set), IPR015916 (Galactose oxidase, beta-propeller);Dbxref=Gene3D:G3DSA:2.130.10.80,Gene3D:G3DSA:2.60.40.10,InterPro:IPR009880,InterPro:IPR011043,InterPro:IPR013783,InterPro:IPR014756,InterPro:IPR015202,InterPro:IPR015916,PANTHER:PTHR32208,PANTHER:PTHR32208:SF0,Pfam:PF07250,Pfam:PF091…
SW	Glyma.01G146000	Glyma.01G146000	Gm01	48099999	120486	between	47951740	48220485	ss715579653_ss715579702	xyloglucan endotransglucosylase/hydrolase 26; IPR008985 (Concanavalin A-like lectin/glucanases superfamily), IPR016455 (Xyloglucan endotransglucosylase/hydrolase); GO:0005618 (cell wall), GO:0005975 (carbohydrate metabolic process), GO:0006073 (cellular glucan metabolic process), GO:0016762 (xyloglucan:xyloglucosyl transferase activity), GO:0048046 (apoplast);Dbxref=Gene3D:G3DSA:2.60.120.200,Inte…
SW	Glyma.01G146100	Glyma.01G146100	Gm01	48130707	89778	between	47951740	48220485	ss715579653_ss715579702	Protein kinase superfamily protein; IPR011009 (Protein kinase-like domain); GO:0004672 (protein kinase activity), GO:0004674 (protein serine/threonine kinase activity), GO:0005524 (ATP binding), GO:0006468 (protein phosphorylation);Dbxref=Gene3D:G3DSA:1.10.510.10,Gene3D:G3DSA:3.30.200.20,InterPro:IPR000719,InterPro:IPR002290,InterPro:IPR008271,InterPro:IPR011009,InterPro:IPR017441,PANTHER:PTHR119…
SW	Glyma.01G146200	Glyma.01G146200	Gm01	48147157	73328	between	47951740	48220485	ss715579653_ss715579702	uncharacterized protein LOC102666737 isoform X3 [Glycine max];
SW	Glyma.01G146300	Glyma.01G146300	Gm01	48152597	67888	between	47951740	48220485	ss715579653_ss715579702	lactoylglutathione lyase-like protein; IPR004360 (Glyoxalase/fosfomycin resistance/dioxygenase domain), IPR004361 (Glyoxalase I); GO:0004462 (lactoylglutathione lyase activity), GO:0046872 (metal ion binding);Dbxref=Gene3D:G3DSA:3.10.180.10,InterPro:IPR004360,InterPro:IPR004361,InterPro:IPR018146,JCVI_TIGRFAMS:TIGR00068,PANTHER:PTHR10374,PANTHER:PTHR10374:SF0,Pfam:PF00903,Prosite:PS00934,Prosite:…
SW	Glyma.01G146400	Glyma.01G146400	Gm01	48171567	48918	between	47951740	48220485	ss715579653_ss715579702	ninja-family protein mc410; IPR012463 (Ninja);Dbxref=InterPro:IPR012463,PANTHER:PTHR31413,PANTHER:PTHR31413:SF0,Pfam:PF07897;
SW	Glyma.01G146500	Glyma.01G146500	Gm01	48176971	43514	between	47951740	48220485	ss715579653_ss715579702	RING/U-box superfamily protein; IPR013083 (Zinc finger, RING/FYVE/PHD-type); GO:0005515 (protein binding), GO:0008270 (zinc ion binding);Dbxref=Gene3D:G3DSA:3.30.40.10,InterPro:IPR001841,InterPro:IPR013083,PANTHER:PTHR14155,Pfam:PF13639,Prosite:PS50089,SMART:SM00184,Superfamily:SSF57850;Ontology_term=GO:0005515,GO:0008270;
SW	Glyma.01G146600	Glyma.01G146600	Gm01	48185612	34873	between	47951740	48220485	ss715579653_ss715579702	protein serine/threonine phosphatases; protein kinases; catalytics; cAMP-dependent protein kinase regulators; ATP binding; protein serine/threonine phosphatases; IPR001932 (Protein phosphatase 2C (PP2C)-like domain), IPR002373 (cAMP/cGMP-dependent protein kinase), IPR011009 (Protein kinase-like domain), IPR015655 (Protein phosphatase 2C); GO:0001932 (regulation of protein phosphorylation), GO:000…
SW	na	Glyma.01G146700	Gm01	48256912	36427	after	47951740	48220485	ss715579653_ss715579702	sugar porter (SP) family MFS transporter; IPR005828 (General substrate transporter), IPR016196 (Major facilitator superfamily domain, general substrate transporter); GO:0005215 (transporter activity), GO:0006810 (transport), GO:0016020 (membrane), GO:0016021 (integral component of membrane), GO:0022857 (transmembrane transporter activity), GO:0022891 (substrate-specific transmembrane transporter …
SW	na	Glyma.01G146800	Gm01	48291627	71142	after	47951740	48220485	ss715579653_ss715579702	uncharacterized protein LOC100806623 [Glycine max];
SW	na	Glyma.01G146900	Gm01	48295050	74565	after	47951740	48220485	ss715579653_ss715579702	nucleic acid-binding protein; IPR003604 (Zinc finger, U1-type), IPR013085 (Zinc finger, U1-C type); GO:0003676 (nucleic acid binding), GO:0005634 (nucleus), GO:0008270 (zinc ion binding);Dbxref=Coils:Coil,InterPro:IPR000690,InterPro:IPR003604,InterPro:IPR013085,PANTHER:PTHR13173,Pfam:PF06220,Prosite:PS50171,SMART:SM00451,Superfamily:SSF57667;Ontology_term=GO:0003676,GO:0005634,GO:0008270;
SW	na	Glyma.02G044900	Gm02	4150684	99695	before	4250379	4260493	ss715582341_ss715582351	hypothetical protein;
SW	na	Glyma.02G045000	Gm02	4153800	96579	before	4250379	4260493	ss715582341_ss715582351	Eukaryotic aspartyl protease family protein; IPR001461 (Aspartic peptidase), IPR021109 (Aspartic peptidase domain); GO:0004190 (aspartic-type endopeptidase activity), GO:0006508 (proteolysis);Dbxref=Gene3D:G3DSA:2.40.70.10,InterPro:IPR001461,InterPro:IPR001969,InterPro:IPR021109,PANTHER:PTHR13683,PANTHER:PTHR13683:SF98,PRINTS:PR00792,Pfam:PF14541,Pfam:PF14543,Prosite:PS00141,Superfamily:SSF50630;…
SW	na	Glyma.02G045100	Gm02	4164351	86028	before	4250379	4260493	ss715582341_ss715582351	Eukaryotic aspartyl protease family protein; IPR001461 (Aspartic peptidase), IPR021109 (Aspartic peptidase domain); GO:0004190 (aspartic-type endopeptidase activity), GO:0006508 (proteolysis);Dbxref=Gene3D:G3DSA:2.40.70.10,InterPro:IPR001461,InterPro:IPR001969,InterPro:IPR021109,PANTHER:PTHR13683,PANTHER:PTHR13683:SF98,PRINTS:PR00792,Pfam:PF14541,Pfam:PF14543,Prosite:PS00141,Superfamily:SSF50630;…
SW	na	Glyma.02G045200	Gm02	4169218	81161	before	4250379	4260493	ss715582341_ss715582351	pre-rRNA-processing esf1-like protein; IPR012580 (NUC153); GO:0005634 (nucleus);Dbxref=Coils:Coil,InterPro:IPR012580,PANTHER:PTHR12202,Pfam:PF08159;Ontology_term=GO:0005634;
SW	na	Glyma.02G045300	Gm02	4176058	74321	before	4250379	4260493	ss715582341_ss715582351	unknown protein; FUNCTIONS IN: molecular_function unknown; LOCATED IN: chloroplast, chloroplast stroma; EXPRESSED IN: 21 plant structures; EXPRESSED DURING: 13 growth stages; Has 30201 Blast hits to 17322 proteins in 780 species: Archae - 12; Bacteria - 1396; Metazoa - 17338; Fungi - 3422; Plants - 5037; Viruses - 0; Other Eukaryotes - 2996 (source: NCBI BLink).;
SW	na	Glyma.02G045400	Gm02	4184283	66096	before	4250379	4260493	ss715582341_ss715582351	la-related protein-like isoform X1 [Glycine max]; IPR011991 (Winged helix-turn-helix DNA-binding domain);Dbxref=Gene3D:G3DSA:1.10.10.10,InterPro:IPR006630,InterPro:IPR011991,PANTHER:PTHR22792,PANTHER:PTHR22792:SF23,Pfam:PF05383,Prosite:PS50961,SMART:SM00715,Superfamily:SSF46785;
SW	na	Glyma.02G045500	Gm02	4192063	58316	before	4250379	4260493	ss715582341_ss715582351	Basic-leucine zipper (bZIP) transcription factor family protein; IPR004827 (Basic-leucine zipper domain); GO:0003700 (sequence-specific DNA binding transcription factor activity), GO:0043565 (sequence-specific DNA binding);Dbxref=Gene3D:G3DSA:1.20.5.170,InterPro:IPR004827,Pfam:PF00170,Prosite:PS00036,Superfamily:SSF57959;Ontology_term=GO:0003700,GO:0006355,GO:0043565;
SW	na	Glyma.02G045600	Gm02	4199588	50791	before	4250379	4260493	ss715582341_ss715582351	uncharacterized protein LOC100786747 isoform X1 [Glycine max];
SW	na	Glyma.02G045700	Gm02	4204671	45708	before	4250379	4260493	ss715582341_ss715582351	SKP1-like 4; IPR001232 (SKP1 component); GO:0006511 (ubiquitin-dependent protein catabolic process);Dbxref=Gene3D:G3DSA:3.30.710.10,InterPro:IPR001232,InterPro:IPR011333,InterPro:IPR016072,InterPro:IPR016073,InterPro:IPR016897,PANTHER:PTHR11165,PANTHER:PTHR11165:SF47,PIR:PIRSF028729,Pfam:PF01466,Pfam:PF03931,SMART:SM00512,Superfamily:SSF54695,Superfamily:SSF81382;Ontology_term=GO:0006511;
SW	na	Glyma.02G045800	Gm02	4212542	37837	before	4250379	4260493	ss715582341_ss715582351	protein MID1-COMPLEMENTING ACTIVITY 1-like isoform X5 [Glycine max]; IPR006461 (Uncharacterised protein family Cys-rich);Dbxref=Coils:Coil,InterPro:IPR006461,JCVI_TIGRFAMS:TIGR01571,PANTHER:PTHR31704,PANTHER:PTHR31704:SF0,Pfam:PF04749;
SW	na	Glyma.02G045900	Gm02	4222792	27587	before	4250379	4260493	ss715582341_ss715582351	F-box family protein; IPR001810 (F-box domain); GO:0005515 (protein binding);Dbxref=InterPro:IPR001810,Prosite:PS50181,Superfamily:SSF81383;Ontology_term=GO:0005515;
SW	na	Glyma.02G046000	Gm02	4232995	17384	before	4250379	4260493	ss715582341_ss715582351	GDSL-like Lipase/Acylhydrolase superfamily protein; IPR001087 (Lipase, GDSL); GO:0006629 (lipid metabolic process), GO:0016298 (lipase activity), GO:0016787 (hydrolase activity);Dbxref=Gene3D:G3DSA:3.40.50.1110,InterPro:IPR001087,InterPro:IPR008265,InterPro:IPR013831,PANTHER:PTHR22835,PANTHER:PTHR22835:SF39,Pfam:PF00657,Prosite:PS01098,Superfamily:SSF52266;Ontology_term=GO:0006629,GO:0016298,GO:0…
SW	Glyma.02G046100	Glyma.02G046100	Gm02	4244478	5901	before	4250379	4260493	ss715582341_ss715582351	rac-like GTP-binding protein 7-like [Glycine max]; IPR001806 (Small GTPase superfamily), IPR002041 (Ran GTPase), IPR005225 (Small GTP-binding protein domain), IPR027417 (P-loop containing nucleoside triphosphate hydrolase); GO:0003924 (GTPase activity), GO:0005525 (GTP binding), GO:0005622 (intracellular), GO:0006184 (GTP catabolic process), GO:0006886 (intracellular protein transport), GO:000691…
SW	Glyma.02G046200	Glyma.02G046200	Gm02	4250364	15	before	4250379	4260493	ss715582341_ss715582351	Tetratricopeptide repeat (TPR)-like superfamily protein; IPR011990 (Tetratricopeptide-like helical); GO:0005515 (protein binding);Dbxref=Coils:Coil,Gene3D:G3DSA:1.25.40.10,InterPro:IPR001440,InterPro:IPR011990,InterPro:IPR013026,InterPro:IPR019734,PANTHER:PTHR23083,PANTHER:PTHR23083:SF189,Pfam:PF00515,Prosite:PS50005,Prosite:PS50293,SMART:SM00028,Superfamily:SSF48452;Ontology_term=GO:0005515;
SW	Glyma.02G046300	Glyma.02G046300	Gm02	4254803	4424	between	4250379	4260493	ss715582341_ss715582351	unknown protein; FUNCTIONS IN: molecular_function unknown; INVOLVED IN: biological_process unknown; LOCATED IN: cellular_component unknown; EXPRESSED IN: 24 plant structures; EXPRESSED DURING: 15 growth stages; Has 30201 Blast hits to 17322 proteins in 780 species: Archae - 12; Bacteria - 1396; Metazoa - 17338; Fungi - 3422; Plants - 5037; Viruses - 0; Other Eukaryotes - 2996 (source: NCBI BLink)…
SW	Glyma.02G046400	Glyma.02G046400	Gm02	4258378	2115	between	4250379	4260493	ss715582341_ss715582351	proteasome subunit alpha type-7-A protein; IPR000426 (Proteasome alpha-subunit, N-terminal domain), IPR001353 (Proteasome, subunit alpha/beta); GO:0004175 (endopeptidase activity), GO:0004298 (threonine-type endopeptidase activity), GO:0005839 (proteasome core complex), GO:0006511 (ubiquitin-dependent protein catabolic process), GO:0051603 (proteolysis involved in cellular protein catabolic proce…
SW	Glyma.02G046500	Glyma.02G046500	Gm02	4267972	7479	after	4250379	4260493	ss715582341_ss715582351	GDSL-like Lipase/Acylhydrolase superfamily protein; IPR001087 (Lipase, GDSL); GO:0006629 (lipid metabolic process), GO:0016298 (lipase activity), GO:0016787 (hydrolase activity);Dbxref=Gene3D:G3DSA:3.40.50.1110,InterPro:IPR001087,InterPro:IPR008265,InterPro:IPR013831,PANTHER:PTHR22835,PANTHER:PTHR22835:SF39,Pfam:PF00657,Prosite:PS01098,Superfamily:SSF52266;Ontology_term=GO:0006629,GO:0016298,GO:0…
SW	na	Glyma.02G046600	Gm02	4280155	19662	after	4250379	4260493	ss715582341_ss715582351	Signal transduction histidine kinase; IPR005467 (Signal transduction histidine kinase, core), IPR009082 (Signal transduction histidine kinase, homodimeric domain), IPR011006 (CheY-like superfamily); GO:0000155 (phosphorelay sensor kinase activity), GO:0000156 (phosphorelay response regulator activity), GO:0000160 (phosphorelay signal transduction system), GO:0004871 (signal transducer activity), …
SW	na	Glyma.02G046700	Gm02	4299396	38903	after	4250379	4260493	ss715582341_ss715582351	Senescence/dehydration-associated protein-related; IPR009686 (Senescence/spartin-associated);Dbxref=InterPro:IPR009686,PANTHER:PTHR21068,PANTHER:PTHR21068:SF7,Pfam:PF06911;
SW	na	Glyma.02G046800	Gm02	4307849	47356	after	4250379	4260493	ss715582341_ss715582351	lysosomal alpha-mannosidase-like [Glycine max]; IPR011013 (Galactose mutarotase-like domain), IPR011330 (Glycoside hydrolase/deacetylase, beta/alpha-barrel), IPR013780 (Glycosyl hydrolase, family 13, all-beta), IPR015341 (Glycoside hydrolase, family 38, central domain); GO:0003824 (catalytic activity), GO:0004559 (alpha-mannosidase activity), GO:0005975 (carbohydrate metabolic process), GO:000601…
SW	na	Glyma.02G046900	Gm02	4317135	56642	after	4250379	4260493	ss715582341_ss715582351	26S proteasome non-ATPase regulatory subunit-like protein; IPR002035 (von Willebrand factor, type A), IPR003903 (Ubiquitin interacting motif), IPR027040 (Proteasome subunit Rpn10); GO:0006511 (ubiquitin-dependent protein catabolic process);Dbxref=Coils:Coil,Gene3D:G3DSA:3.40.50.410,InterPro:IPR002035,InterPro:IPR003903,InterPro:IPR027040,PANTHER:PTHR10223,PANTHER:PTHR10223:SF0,Pfam:PF02809,Pfam:P…
SW	na	Glyma.02G047000	Gm02	4323897	63404	after	4250379	4260493	ss715582341_ss715582351	rhodanese-related sulfurtransferase; IPR001763 (Rhodanese-like domain);Dbxref=Gene3D:G3DSA:3.40.250.10,InterPro:IPR001763,PANTHER:PTHR13253,PANTHER:PTHR13253:SF25,Pfam:PF00581,Prosite:PS50206,SMART:SM00450,Superfamily:SSF52821;
SW	na	Glyma.02G047100	Gm02	4331473	70980	after	4250379	4260493	ss715582341_ss715582351	NOL1/NOP2/sun family RNA methylase, putative; IPR001678 (Bacterial Fmu (Sun)/eukaryotic nucleolar NOL1/Nop2p), IPR023267 (RNA (C5-cytosine) methyltransferase);Dbxref=Gene3D:G3DSA:3.40.50.150,InterPro:IPR001678,InterPro:IPR023267,InterPro:IPR023269,PANTHER:PTHR22807,PANTHER:PTHR22807:SF17,PRINTS:PR02008,PRINTS:PR02010,Pfam:PF01189,Superfamily:SSF53335;
SW	na	Glyma.02G047200	Gm02	4340494	80001	after	4250379	4260493	ss715582341_ss715582351	oligopeptide transporter 7; IPR004813 (Oligopeptide transporter, OPT superfamily); GO:0055085 (transmembrane transport);Dbxref=InterPro:IPR004648,InterPro:IPR004813,JCVI_TIGRFAMS:TIGR00727,JCVI_TIGRFAMS:TIGR00728,PANTHER:PTHR22601,Pfam:PF03169;Ontology_term=GO:0055085;
SW	na	Glyma.02G047300	Gm02	4347863	87370	after	4250379	4260493	ss715582341_ss715582351	methyltransferase, putative; IPR019410 (Nicotinamide N-methyltransferase-like);Dbxref=Gene3D:G3DSA:3.40.50.150,InterPro:IPR019410,PANTHER:PTHR13539,Pfam:PF10294,Superfamily:SSF53335;
SW	na	Glyma.02G047400	Gm02	4357445	96952	after	4250379	4260493	ss715582341_ss715582351	thaumatin-like protein 1-like [Glycine max]; IPR001938 (Thaumatin);Dbxref=Gene3D:G3DSA:2.60.110.10,InterPro:IPR001938,InterPro:IPR017949,PANTHER:PTHR31048,PANTHER:PTHR31048:SF0,PRINTS:PR00347,Pfam:PF00314,Prosite:PS00316,Prosite:PS51367,SMART:SM00205,Superfamily:SSF49870;
SW	na	Glyma.02G060800	Gm02	5515331	98926	before	5614257	5654643	ss715583620_ss715583627	CAP (Cysteine-rich secretory proteins, Antigen 5, and Pathogenesis-related 1 protein) superfamily protein; IPR001283 (Cysteine-rich secretory protein, allergen V5/Tpx-1-related);Dbxref=Gene3D:G3DSA:3.40.33.10,InterPro:IPR001283,InterPro:IPR014044,PANTHER:PTHR10334,PANTHER:PTHR10334:SF93,PRINTS:PR00837,Pfam:PF00188,SMART:SM00198,Superfamily:SSF55797;
SW	na	Glyma.02G060900	Gm02	5531182	83075	before	5614257	5654643	ss715583620_ss715583627	unknown protein; FUNCTIONS IN: molecular_function unknown; INVOLVED IN: N-terminal protein myristoylation; LOCATED IN: cellular_component unknown; IPR025322 (Protein of unknown function DUF4228, plant);Dbxref=InterPro:IPR025322,Pfam:PF14009;
SW	na	Glyma.02G061000	Gm02	5542711	71546	before	5614257	5654643	ss715583620_ss715583627	Uncharacterised protein family (UPF0497); IPR006702 (Uncharacterised protein family UPF0497, trans-membrane plant);Dbxref=InterPro:IPR006702,PANTHER:PTHR32021,Pfam:PF04535;
SW	na	Glyma.02G061100	Gm02	5552062	62195	before	5614257	5654643	ss715583620_ss715583627	photosystem II oxygen-evolving enhancer protein; IPR002628 (Photosystem II PsbO, manganese-stabilising), IPR011250 (Outer membrane protein/outer membrane enzyme PagP , beta-barrel); GO:0005509 (calcium ion binding), GO:0009279 (cell outer membrane), GO:0009523 (photosystem II), GO:0009654 (photosystem II oxygen evolving complex), GO:0015979 (photosynthesis), GO:0016021 (integral component of memb…
SW	na	Glyma.02G061200	Gm02	5556833	57424	before	5614257	5654643	ss715583620_ss715583627	Unknown protein;
SW	na	Glyma.02G061300	Gm02	5559746	54511	before	5614257	5654643	ss715583620_ss715583627	Cold acclimation protein WCOR413 family; IPR008892 (Cold acclimation WCOR413);Dbxref=InterPro:IPR008892,Pfam:PF05562;
SW	na	Glyma.02G061400	Gm02	5567206	47051	before	5614257	5654643	ss715583620_ss715583627	BTB/POZ domain-containing protein [Glycine max]; IPR011333 (BTB/POZ fold), IPR027356 (NPH3 domain); GO:0005515 (protein binding);Dbxref=Coils:Coil,Gene3D:G3DSA:3.30.710.10,InterPro:IPR000210,InterPro:IPR011333,InterPro:IPR027356,PANTHER:PTHR32370,PANTHER:PTHR32370:SF0,Pfam:PF03000,Prosite:PS50097,Prosite:PS51649,SMART:SM00225,Superfamily:SSF54695;Ontology_term=GO:0005515;
SW	na	Glyma.02G061500	Gm02	5571928	42329	before	5614257	5654643	ss715583620_ss715583627	Expressed protein n=4 Tax=Oryza sativa RepID=Q10FB7_ORYSJ;
SW	na	Glyma.02G061600	Gm02	5574759	39498	before	5614257	5654643	ss715583620_ss715583627	Thioredoxin superfamily protein;
SW	na	Glyma.02G061700	Gm02	5580072	34185	before	5614257	5654643	ss715583620_ss715583627	Protein kinase superfamily protein; IPR011009 (Protein kinase-like domain), IPR013320 (Concanavalin A-like lectin/glucanase, subgroup), IPR023413 (Green fluorescent protein-like); GO:0004672 (protein kinase activity), GO:0004674 (protein serine/threonine kinase activity), GO:0005524 (ATP binding), GO:0006468 (protein phosphorylation);Dbxref=Gene3D:G3DSA:1.10.510.10,Gene3D:G3DSA:2.40.155.10,Gene3D…
SW	na	Glyma.02G061800	Gm02	5591715	22542	before	5614257	5654643	ss715583620_ss715583627	Unknown protein;
SW	na	Glyma.02G061900	Gm02	5594194	20063	before	5614257	5654643	ss715583620_ss715583627	uncharacterized protein LOC100527166 isoform X1 [Glycine max];
SW	na	Glyma.02G062000	Gm02	5596621	17636	before	5614257	5654643	ss715583620_ss715583627	uncharacterized protein LOC100527166 isoform X1 [Glycine max];
SW	na	Glyma.02G062100	Gm02	5598452	15805	before	5614257	5654643	ss715583620_ss715583627	uncharacterized protein LOC100527166 isoform X1 [Glycine max];
SW	na	Glyma.02G062200	Gm02	5606922	7335	before	5614257	5654643	ss715583620_ss715583627	molybdenum cofactor sulfurase-like [Glycine max]; IPR015424 (Pyridoxal phosphate-dependent transferase); GO:0003824 (catalytic activity), GO:0008152 (metabolic process), GO:0030170 (pyridoxal phosphate binding);Dbxref=Gene3D:G3DSA:3.40.640.10,InterPro:IPR000192,InterPro:IPR015421,InterPro:IPR015424,PANTHER:PTHR14237,PANTHER:PTHR14237:SF3,Pfam:PF00266,Superfamily:SSF53383;Ontology_term=GO:0003824,…
SW	Glyma.02G062300	Glyma.02G062300	Gm02	5612367	1890	before	5614257	5654643	ss715583620_ss715583627	guanine nucleotide-binding protein alpha-2 subunit-like isoform X5 [Glycine max]; IPR001019 (Guanine nucleotide binding protein (G-protein), alpha subunit), IPR027417 (P-loop containing nucleoside triphosphate hydrolase); GO:0003924 (GTPase activity), GO:0004871 (signal transducer activity), GO:0007165 (signal transduction), GO:0007186 (G-protein coupled receptor signaling pathway), GO:0019001 (g…
SW	Glyma.02G062400	Glyma.02G062400	Gm02	5621175	6918	between	5614257	5654643	ss715583620_ss715583627	Oligopeptidase B, Serine peptidase, MEROPS family S09A n=24 Tax=Pseudomonas RepID=A5W006_PSEP1; IPR002470 (Peptidase S9A, prolyl oligopeptidase), IPR023302 (Peptidase S9A, N-terminal domain); GO:0004252 (serine-type endopeptidase activity), GO:0006508 (proteolysis), GO:0008236 (serine-type peptidase activity), GO:0070008 (serine-type exopeptidase activity);Dbxref=Gene3D:G3DSA:3.40.50.1820,InterPr…
SW	Glyma.02G062500	Glyma.02G062500	Gm02	5627128	12871	between	5614257	5654643	ss715583620_ss715583627	molybdenum cofactor sulfurase-like [Glycine max]; IPR015424 (Pyridoxal phosphate-dependent transferase); GO:0003824 (catalytic activity), GO:0008152 (metabolic process), GO:0030170 (pyridoxal phosphate binding);Dbxref=Gene3D:G3DSA:3.40.640.10,InterPro:IPR000192,InterPro:IPR015421,InterPro:IPR015424,PANTHER:PTHR14237,PANTHER:PTHR14237:SF3,Pfam:PF00266,Superfamily:SSF53383;Ontology_term=GO:0003824,…
SW	Glyma.02G062600	Glyma.02G062600	Gm02	5647293	7350	between	5614257	5654643	ss715583620_ss715583627	GDSL-like Lipase/Acylhydrolase superfamily protein; IPR001087 (Lipase, GDSL); GO:0006629 (lipid metabolic process), GO:0016787 (hydrolase activity);Dbxref=Gene3D:G3DSA:3.40.50.1110,InterPro:IPR001087,InterPro:IPR013831,PANTHER:PTHR22835,Pfam:PF00657,Superfamily:SSF52266;Ontology_term=GO:0006629,GO:0016787,GO:0016788;
SW	Glyma.02G062700	Glyma.02G062700	Gm02	5654411	232	between	5614257	5654643	ss715583620_ss715583627	DOF zinc finger protein 1; IPR003851 (Zinc finger, Dof-type); GO:0003677 (DNA binding);Dbxref=InterPro:IPR003851,PANTHER:PTHR31992,Pfam:PF02701,Prosite:PS01361,Prosite:PS50884;Ontology_term=GO:0003677,GO:0006355;
SW	na	Glyma.02G062800	Gm02	5667070	12427	after	5614257	5654643	ss715583620_ss715583627	hypothetical protein; IPR016024 (Armadillo-type fold), IPR024875 (Protein Lines); GO:0005488 (binding);Dbxref=InterPro:IPR016024,InterPro:IPR024875,PANTHER:PTHR16057,PANTHER:PTHR16057:SF1,Pfam:PF14694,Pfam:PF14695,Superfamily:SSF48371;Ontology_term=GO:0005488;
SW	na	Glyma.02G062900	Gm02	5672988	18345	after	5614257	5654643	ss715583620_ss715583627	methyl esterase 1;Dbxref=Gene3D:G3DSA:3.40.50.1820,PANTHER:PTHR10992,PANTHER:PTHR10992:SF56,Pfam:PF12697,Superfamily:SSF53474;
SW	na	Glyma.02G063000	Gm02	5675183	20540	after	5614257	5654643	ss715583620_ss715583627	methyl esterase 1;Dbxref=Gene3D:G3DSA:3.40.50.1820,PANTHER:PTHR10992,PANTHER:PTHR10992:SF56,Pfam:PF12697,Superfamily:SSF53474;
SW	na	Glyma.02G063100	Gm02	5677012	22369	after	5614257	5654643	ss715583620_ss715583627	methyl esterase 1;Dbxref=Gene3D:G3DSA:3.40.50.1820,PANTHER:PTHR10992,PANTHER:PTHR10992:SF56,Pfam:PF12697,Superfamily:SSF53474;
SW	na	Glyma.02G063200	Gm02	5681584	26941	after	5614257	5654643	ss715583620_ss715583627	methyl esterase 1;Dbxref=Gene3D:G3DSA:3.40.50.1820,PANTHER:PTHR10992,PANTHER:PTHR10992:SF56,Superfamily:SSF53474;
SW	na	Glyma.02G063300	Gm02	5686598	31955	after	5614257	5654643	ss715583620_ss715583627	methyl esterase 1;Dbxref=Gene3D:G3DSA:3.40.50.1820,PANTHER:PTHR10992,PANTHER:PTHR10992:SF56,Pfam:PF12697,Superfamily:SSF53474;
SW	na	Glyma.02G063400	Gm02	5689054	34411	after	5614257	5654643	ss715583620_ss715583627	methyl esterase 1;Dbxref=Gene3D:G3DSA:3.40.50.1820,PANTHER:PTHR10992,PANTHER:PTHR10992:SF56,Pfam:PF12697,Superfamily:SSF53474;
SW	na	Glyma.02G063500	Gm02	5700942	46299	after	5614257	5654643	ss715583620_ss715583627	methyl esterase 1;Dbxref=Gene3D:G3DSA:3.40.50.1820,PANTHER:PTHR10992,PANTHER:PTHR10992:SF56,Pfam:PF12697,Superfamily:SSF53474;
SW	na	Glyma.02G063600	Gm02	5708042	53399	after	5614257	5654643	ss715583620_ss715583627	methyl esterase 1;Dbxref=Gene3D:G3DSA:3.40.50.1820,PANTHER:PTHR10992,PANTHER:PTHR10992:SF56,Pfam:PF12697,Superfamily:SSF53474;
SW	na	Glyma.02G063700	Gm02	5718136	63493	after	5614257	5654643	ss715583620_ss715583627	tetraspanin-6-like [Glycine max]; IPR018499 (Tetraspanin/Peripherin); GO:0016021 (integral component of membrane);Dbxref=InterPro:IPR018499,PANTHER:PTHR32191,PANTHER:PTHR32191:SF1,Pfam:PF00335;Ontology_term=GO:0016021;
SW	na	Glyma.02G063800	Gm02	5722485	67842	after	5614257	5654643	ss715583620_ss715583627	MLO-like protein 12-like [Glycine max]; IPR004326 (Mlo-related protein); GO:0006952 (defense response), GO:0016021 (integral component of membrane);Dbxref=InterPro:IPR004326,PANTHER:PTHR31942,PANTHER:PTHR31942:SF3,Pfam:PF03094;Ontology_term=GO:0006952,GO:0016021;
SW	na	Glyma.02G063900	Gm02	5730260	75617	after	5614257	5654643	ss715583620_ss715583627	MLO-like protein 12-like [Glycine max]; IPR004326 (Mlo-related protein); GO:0006952 (defense response), GO:0016021 (integral component of membrane);Dbxref=InterPro:IPR004326,PANTHER:PTHR31942,PANTHER:PTHR31942:SF3,Pfam:PF03094;Ontology_term=GO:0006952,GO:0016021;
SW	na	Glyma.02G064000	Gm02	5733504	78861	after	5614257	5654643	ss715583620_ss715583627	Unknown protein;
SW	na	Glyma.02G064100	Gm02	5742059	87416	after	5614257	5654643	ss715583620_ss715583627	ribonuclease S-2-like [Glycine max]; IPR001568 (Ribonuclease T2-like); GO:0003723 (RNA binding), GO:0033897 (ribonuclease T2 activity);Dbxref=Gene3D:G3DSA:3.90.730.10,InterPro:IPR001568,PANTHER:PTHR11240,Pfam:PF00445,Superfamily:SSF55895;Ontology_term=GO:0003723,GO:0033897;
SW	na	Glyma.02G064200	Gm02	5747583	92940	after	5614257	5654643	ss715583620_ss715583627	ribonuclease 1-like [Glycine max]; IPR001568 (Ribonuclease T2-like); GO:0003723 (RNA binding), GO:0033897 (ribonuclease T2 activity);Dbxref=Gene3D:G3DSA:3.90.730.10,InterPro:IPR001568,PANTHER:PTHR11240,Pfam:PF00445,Superfamily:SSF55895;Ontology_term=GO:0003723,GO:0033897;
SW	na	Glyma.02G104600	Gm02	9940673	84068	before	10024741	10024741	ss715584321_ss715584321	UDP-Glycosyltransferase superfamily protein; IPR002213 (UDP-glucuronosyl/UDP-glucosyltransferase); GO:0008152 (metabolic process);Dbxref=Coils:Coil,Gene3D:G3DSA:3.40.50.2000,InterPro:IPR002213,PANTHER:PTHR11926,PANTHER:PTHR11926:SF15,Pfam:PF00201,Prosite:PS00375,Superfamily:SSF53756;Ontology_term=GO:0008152,GO:0016758;
SW	na	Glyma.02G104700	Gm02	9953879	70862	before	10024741	10024741	ss715584321_ss715584321	UDP-Glycosyltransferase superfamily protein; IPR002213 (UDP-glucuronosyl/UDP-glucosyltransferase); GO:0008152 (metabolic process);Dbxref=Coils:Coil,Gene3D:G3DSA:3.40.50.2000,InterPro:IPR002213,PANTHER:PTHR11926,PANTHER:PTHR11926:SF15,Pfam:PF00201,Prosite:PS00375,Superfamily:SSF53756;Ontology_term=GO:0008152,GO:0016758;
SW	na	Glyma.02G104800	Gm02	9958893	65848	before	10024741	10024741	ss715584321_ss715584321	UDP-Glycosyltransferase superfamily protein; IPR002213 (UDP-glucuronosyl/UDP-glucosyltransferase); GO:0008152 (metabolic process);Dbxref=Gene3D:G3DSA:3.40.50.2000,InterPro:IPR002213,PANTHER:PTHR11926,PANTHER:PTHR11926:SF15,Pfam:PF00201,Prosite:PS00375,Superfamily:SSF53756;Ontology_term=GO:0008152,GO:0016758;
SW	na	Glyma.02G104900	Gm02	9975226	49515	before	10024741	10024741	ss715584321_ss715584321	UDP-Glycosyltransferase superfamily protein; IPR002213 (UDP-glucuronosyl/UDP-glucosyltransferase); GO:0008152 (metabolic process);Dbxref=Gene3D:G3DSA:3.40.50.2000,InterPro:IPR002213,PANTHER:PTHR11926,PANTHER:PTHR11926:SF15,Pfam:PF00201,Superfamily:SSF53756;Ontology_term=GO:0008152,GO:0016758;
SW	na	Glyma.02G105000	Gm02	9982716	42025	before	10024741	10024741	ss715584321_ss715584321	UDP-Glycosyltransferase superfamily protein; IPR002213 (UDP-glucuronosyl/UDP-glucosyltransferase); GO:0008152 (metabolic process);Dbxref=Gene3D:G3DSA:3.40.50.2000,InterPro:IPR002213,PANTHER:PTHR11926,PANTHER:PTHR11926:SF15,Pfam:PF00201,Prosite:PS00375,Superfamily:SSF53756;Ontology_term=GO:0008152,GO:0016758;
SW	na	Glyma.02G105100	Gm02	9991445	33296	before	10024741	10024741	ss715584321_ss715584321	UDP-Glycosyltransferase superfamily protein; IPR002213 (UDP-glucuronosyl/UDP-glucosyltransferase); GO:0008152 (metabolic process);Dbxref=InterPro:IPR002213,PANTHER:PTHR11926,PANTHER:PTHR11926:SF15,Pfam:PF00201,Superfamily:SSF53756;Ontology_term=GO:0008152,GO:0016758;
SW	na	Glyma.02G105200	Gm02	9994535	30206	before	10024741	10024741	ss715584321_ss715584321	UDP-Glycosyltransferase superfamily protein; IPR002213 (UDP-glucuronosyl/UDP-glucosyltransferase); GO:0008152 (metabolic process);Dbxref=InterPro:IPR002213,PANTHER:PTHR11926,PANTHER:PTHR11926:SF15,Pfam:PF00201,Superfamily:SSF53756;Ontology_term=GO:0008152,GO:0016758;
SW	na	Glyma.02G105300	Gm02	10001849	22892	before	10024741	10024741	ss715584321_ss715584321	UDP-Glycosyltransferase superfamily protein; IPR002213 (UDP-glucuronosyl/UDP-glucosyltransferase); GO:0008152 (metabolic process);Dbxref=Gene3D:G3DSA:3.40.50.2000,InterPro:IPR002213,PANTHER:PTHR11926,PANTHER:PTHR11926:SF15,Pfam:PF00201,Prosite:PS00375,Superfamily:SSF53756;Ontology_term=GO:0008152,GO:0016758;
SW	na	Glyma.02G105400	Gm02	10008363	16378	before	10024741	10024741	ss715584321_ss715584321	glucuronoxylan 4-O-methyltransferase 1-like [Glycine max]; IPR021148 (Putative polysaccharide biosynthesis protein);Dbxref=InterPro:IPR006514,InterPro:IPR021148,JCVI_TIGRFAMS:TIGR01627,PANTHER:PTHR31444,PANTHER:PTHR31444:SF0,Pfam:PF04669;
SW	Glyma.02G105500	Glyma.02G105500	Gm02	10022863	1878	before	10024741	10024741	ss715584321_ss715584321	Cyclophilin-like peptidyl-prolyl cis-trans isomerase family protein; IPR002130 (Cyclophilin-like peptidyl-prolyl cis-trans isomerase domain); GO:0003755 (peptidyl-prolyl cis-trans isomerase activity), GO:0006457 (protein folding);Dbxref=Gene3D:G3DSA:2.40.100.10,InterPro:IPR002130,PANTHER:PTHR11071,PANTHER:PTHR11071:SF17,PRINTS:PR00153,Pfam:PF00160,Prosite:PS50072,Superfamily:SSF50891;Ontology_ter…
SW	na	Glyma.02G105600	Gm02	10044315	19574	after	10024741	10024741	ss715584321_ss715584321	F-box/kelch-repeat protein, putative; IPR015916 (Galactose oxidase, beta-propeller); GO:0005515 (protein binding);Dbxref=Gene3D:G3DSA:2.130.10.80,InterPro:IPR006652,InterPro:IPR015916,PANTHER:PTHR24413,PANTHER:PTHR24413:SF70,Pfam:PF01344,SMART:SM00612,Superfamily:SSF117281;Ontology_term=GO:0005515;
SW	na	Glyma.02G105700	Gm02	10076223	51482	after	10024741	10024741	ss715584321_ss715584321	uncharacterized protein LOC100806758 isoform X1 [Glycine max];
SW	na	Glyma.02G105800	Gm02	10080607	55866	after	10024741	10024741	ss715584321_ss715584321	HVA22 homologue C; IPR004345 (TB2/DP1/HVA22-related protein);Dbxref=InterPro:IPR004345,PANTHER:PTHR12300,PANTHER:PTHR12300:SF11,Pfam:PF03134;
SW	na	Glyma.02G105900	Gm02	10091366	66625	after	10024741	10024741	ss715584321_ss715584321	TCP family transcription factor; IPR005333 (Transcription factor, TCP);Dbxref=InterPro:IPR005333,InterPro:IPR017887,PANTHER:PTHR31072,PANTHER:PTHR31072:SF0,Pfam:PF03634,Prosite:PS51369;
SW	na	Glyma.02G106000	Gm02	10114877	90136	after	10024741	10024741	ss715584321_ss715584321	Ran guanine nucleotide release factor-like protein; IPR007681 (Ran-interacting Mog1 protein);Dbxref=Gene3D:G3DSA:3.40.1000.10,InterPro:IPR007681,InterPro:IPR016123,PANTHER:PTHR15837,PANTHER:PTHR15837:SF0,Pfam:PF04603,Superfamily:SSF55724;
SW	na	Glyma.02G106100	Gm02	10120530	95789	after	10024741	10024741	ss715584321_ss715584321	peroxisomal adenine nucleotide carrier 1; IPR002067 (Mitochondrial carrier protein), IPR023395 (Mitochondrial carrier domain); GO:0055085 (transmembrane transport);Dbxref=Gene3D:G3DSA:1.50.40.10,InterPro:IPR002067,InterPro:IPR018108,InterPro:IPR023395,PANTHER:PTHR24089,PANTHER:PTHR24089:SF68,PRINTS:PR00926,Pfam:PF00153,Prosite:PS50920,Superfamily:SSF103506;Ontology_term=GO:0055085;
SW	na	Glyma.04G227000	Gm04	49670104	97821	before	49767925	49770585	ss715588755_ss715588756	Heavy metal transport/detoxification superfamily protein; IPR006121 (Heavy metal-associated domain, HMA); GO:0030001 (metal ion transport), GO:0046872 (metal ion binding);Dbxref=Gene3D:G3DSA:3.30.70.100,InterPro:IPR006121,PANTHER:PTHR22814,PANTHER:PTHR22814:SF51,Pfam:PF00403,Prosite:PS50846,Superfamily:SSF55008;Ontology_term=GO:0030001,GO:0046872;
SW	na	Glyma.04G227000	Gm04	49671404	99181	before	49770585	49770585	ss715588756_ss715588756	Heavy metal transport/detoxification superfamily protein; IPR006121 (Heavy metal-associated domain, HMA); GO:0030001 (metal ion transport), GO:0046872 (metal ion binding);Dbxref=Gene3D:G3DSA:3.30.70.100,InterPro:IPR006121,PANTHER:PTHR22814,PANTHER:PTHR22814:SF51,Pfam:PF00403,Prosite:PS50846,Superfamily:SSF55008;Ontology_term=GO:0030001,GO:0046872;
SW	na	Glyma.04G227100	Gm04	49682104	85821	before	49767925	49770585	ss715588755_ss715588756	uncharacterized protein LOC100807937 isoform X1 [Glycine max];
SW	na	Glyma.04G227100	Gm04	49682104	88481	before	49770585	49770585	ss715588756_ss715588756	uncharacterized protein LOC100807937 isoform X1 [Glycine max];
SW	na	Glyma.04G227200	Gm04	49688212	79713	before	49767925	49770585	ss715588755_ss715588756	Peroxidase superfamily protein; IPR010255 (Haem peroxidase); GO:0004601 (peroxidase activity), GO:0006979 (response to oxidative stress), GO:0020037 (heme binding), GO:0055114 (oxidation-reduction process);Dbxref=Gene3D:G3DSA:1.10.420.10,Gene3D:G3DSA:1.10.520.10,InterPro:IPR000823,InterPro:IPR002016,InterPro:IPR010255,InterPro:IPR019793,InterPro:IPR019794,PANTHER:PTHR31235,PANTHER:PTHR31235:SF0,P…
SW	na	Glyma.04G227200	Gm04	49688212	82373	before	49770585	49770585	ss715588756_ss715588756	Peroxidase superfamily protein; IPR010255 (Haem peroxidase); GO:0004601 (peroxidase activity), GO:0006979 (response to oxidative stress), GO:0020037 (heme binding), GO:0055114 (oxidation-reduction process);Dbxref=Gene3D:G3DSA:1.10.420.10,Gene3D:G3DSA:1.10.520.10,InterPro:IPR000823,InterPro:IPR002016,InterPro:IPR010255,InterPro:IPR019793,InterPro:IPR019794,PANTHER:PTHR31235,PANTHER:PTHR31235:SF0,P…
SW	na	Glyma.04G227300	Gm04	49690421	77504	before	49767925	49770585	ss715588755_ss715588756	nascent polypeptide-associated complex subunit alpha-like protein 2; IPR016641 (Nascent polypeptide-associated complex subunit alpha); GO:0005515 (protein binding);Dbxref=Gene3D:G3DSA:1.10.8.10,InterPro:IPR000449,InterPro:IPR002715,InterPro:IPR016641,PANTHER:PTHR21713,PANTHER:PTHR21713:SF0,PIR:PIRSF015901,Pfam:PF00627,Pfam:PF01849,Prosite:PS51151;Ontology_term=GO:0005515;
SW	na	Glyma.04G227300	Gm04	49690421	80164	before	49770585	49770585	ss715588756_ss715588756	nascent polypeptide-associated complex subunit alpha-like protein 2; IPR016641 (Nascent polypeptide-associated complex subunit alpha); GO:0005515 (protein binding);Dbxref=Gene3D:G3DSA:1.10.8.10,InterPro:IPR000449,InterPro:IPR002715,InterPro:IPR016641,PANTHER:PTHR21713,PANTHER:PTHR21713:SF0,PIR:PIRSF015901,Pfam:PF00627,Pfam:PF01849,Prosite:PS51151;Ontology_term=GO:0005515;
SW	na	Glyma.04G227400	Gm04	49693297	74628	before	49767925	49770585	ss715588755_ss715588756	nascent polypeptide-associated complex subunit alpha-like protein 2; IPR016641 (Nascent polypeptide-associated complex subunit alpha); GO:0005515 (protein binding);Dbxref=Gene3D:G3DSA:1.10.8.10,InterPro:IPR000449,InterPro:IPR002715,InterPro:IPR016641,PANTHER:PTHR21713,PANTHER:PTHR21713:SF0,PIR:PIRSF015901,Pfam:PF00627,Pfam:PF01849,Prosite:PS51151;Ontology_term=GO:0005515;
SW	na	Glyma.04G227400	Gm04	49693297	77288	before	49770585	49770585	ss715588756_ss715588756	nascent polypeptide-associated complex subunit alpha-like protein 2; IPR016641 (Nascent polypeptide-associated complex subunit alpha); GO:0005515 (protein binding);Dbxref=Gene3D:G3DSA:1.10.8.10,InterPro:IPR000449,InterPro:IPR002715,InterPro:IPR016641,PANTHER:PTHR21713,PANTHER:PTHR21713:SF0,PIR:PIRSF015901,Pfam:PF00627,Pfam:PF01849,Prosite:PS51151;Ontology_term=GO:0005515;
SW	na	Glyma.04G227500	Gm04	49696248	71677	before	49767925	49770585	ss715588755_ss715588756	uncharacterized protein LOC100799371 [Glycine max];
SW	na	Glyma.04G227500	Gm04	49696248	74337	before	49770585	49770585	ss715588756_ss715588756	uncharacterized protein LOC100799371 [Glycine max];
SW	na	Glyma.04G227600	Gm04	49699592	68333	before	49767925	49770585	ss715588755_ss715588756	unknown protein;
SW	na	Glyma.04G227600	Gm04	49699592	70993	before	49770585	49770585	ss715588756_ss715588756	unknown protein;
SW	na	Glyma.04G227700	Gm04	49705716	62209	before	49767925	49770585	ss715588755_ss715588756	O-methyltransferase 1; IPR016461 (Caffeate O-methyltransferase (COMT) family); GO:0008168 (methyltransferase activity), GO:0008171 (O-methyltransferase activity), GO:0046983 (protein dimerization activity);Dbxref=Gene3D:G3DSA:1.10.10.10,Gene3D:G3DSA:3.40.50.150,InterPro:IPR001077,InterPro:IPR011991,InterPro:IPR012967,InterPro:IPR016461,PANTHER:PTHR11746,PANTHER:PTHR11746:SF53,PIR:PIRSF005739,Pfam…
SW	na	Glyma.04G227700	Gm04	49705716	64869	before	49770585	49770585	ss715588756_ss715588756	O-methyltransferase 1; IPR016461 (Caffeate O-methyltransferase (COMT) family); GO:0008168 (methyltransferase activity), GO:0008171 (O-methyltransferase activity), GO:0046983 (protein dimerization activity);Dbxref=Gene3D:G3DSA:1.10.10.10,Gene3D:G3DSA:3.40.50.150,InterPro:IPR001077,InterPro:IPR011991,InterPro:IPR012967,InterPro:IPR016461,PANTHER:PTHR11746,PANTHER:PTHR11746:SF53,PIR:PIRSF005739,Pfam…
SW	na	Glyma.04G227800	Gm04	49709633	58292	before	49767925	49770585	ss715588755_ss715588756	O-methyltransferase 1; IPR016461 (Caffeate O-methyltransferase (COMT) family); GO:0008168 (methyltransferase activity), GO:0008171 (O-methyltransferase activity), GO:0046983 (protein dimerization activity);Dbxref=Gene3D:G3DSA:1.10.10.10,Gene3D:G3DSA:3.40.50.150,InterPro:IPR001077,InterPro:IPR011991,InterPro:IPR012967,InterPro:IPR016461,PANTHER:PTHR11746,PANTHER:PTHR11746:SF53,PIR:PIRSF005739,Pfam…
SW	na	Glyma.04G227800	Gm04	49709633	60952	before	49770585	49770585	ss715588756_ss715588756	O-methyltransferase 1; IPR016461 (Caffeate O-methyltransferase (COMT) family); GO:0008168 (methyltransferase activity), GO:0008171 (O-methyltransferase activity), GO:0046983 (protein dimerization activity);Dbxref=Gene3D:G3DSA:1.10.10.10,Gene3D:G3DSA:3.40.50.150,InterPro:IPR001077,InterPro:IPR011991,InterPro:IPR012967,InterPro:IPR016461,PANTHER:PTHR11746,PANTHER:PTHR11746:SF53,PIR:PIRSF005739,Pfam…
SW	na	Glyma.04G227900	Gm04	49715998	51927	before	49767925	49770585	ss715588755_ss715588756	2-oxoglutarate (2OG) and Fe(II)-dependent oxygenase superfamily protein; IPR005123 (Oxoglutarate/iron-dependent dioxygenase), IPR026992 (Non-haem dioxygenase N-terminal domain), IPR027443 (Isopenicillin N synthase-like); GO:0016491 (oxidoreductase activity), GO:0055114 (oxidation-reduction process);Dbxref=Gene3D:G3DSA:2.60.120.330,InterPro:IPR005123,InterPro:IPR026992,InterPro:IPR027443,PANTHER:P…
SW	na	Glyma.04G227900	Gm04	49715998	54587	before	49770585	49770585	ss715588756_ss715588756	2-oxoglutarate (2OG) and Fe(II)-dependent oxygenase superfamily protein; IPR005123 (Oxoglutarate/iron-dependent dioxygenase), IPR026992 (Non-haem dioxygenase N-terminal domain), IPR027443 (Isopenicillin N synthase-like); GO:0016491 (oxidoreductase activity), GO:0055114 (oxidation-reduction process);Dbxref=Gene3D:G3DSA:2.60.120.330,InterPro:IPR005123,InterPro:IPR026992,InterPro:IPR027443,PANTHER:P…
SW	na	Glyma.04G228000	Gm04	49742427	25498	before	49767925	49770585	ss715588755_ss715588756	Transducin/WD40 repeat-like superfamily protein; IPR015943 (WD40/YVTN repeat-like-containing domain); GO:0005515 (protein binding);Dbxref=Gene3D:G3DSA:2.130.10.10,InterPro:IPR001680,InterPro:IPR015943,InterPro:IPR017986,InterPro:IPR019775,PANTHER:PTHR19919,Pfam:PF00400,Prosite:PS00678,Prosite:PS50082,Prosite:PS50294,SMART:SM00320,Superfamily:SSF50978;Ontology_term=GO:0005515;
SW	na	Glyma.04G228000	Gm04	49742427	28158	before	49770585	49770585	ss715588756_ss715588756	Transducin/WD40 repeat-like superfamily protein; IPR015943 (WD40/YVTN repeat-like-containing domain); GO:0005515 (protein binding);Dbxref=Gene3D:G3DSA:2.130.10.10,InterPro:IPR001680,InterPro:IPR015943,InterPro:IPR017986,InterPro:IPR019775,PANTHER:PTHR19919,Pfam:PF00400,Prosite:PS00678,Prosite:PS50082,Prosite:PS50294,SMART:SM00320,Superfamily:SSF50978;Ontology_term=GO:0005515;
SW	na	Glyma.04G228100	Gm04	49748035	19890	before	49767925	49770585	ss715588755_ss715588756	uncharacterized protein LOC100783319 [Glycine max]; IPR015797 (NUDIX hydrolase domain-like); GO:0016787 (hydrolase activity);Dbxref=Gene3D:G3DSA:3.90.79.10,InterPro:IPR015797;Ontology_term=GO:0016787;
SW	na	Glyma.04G228100	Gm04	49748035	22550	before	49770585	49770585	ss715588756_ss715588756	uncharacterized protein LOC100783319 [Glycine max]; IPR015797 (NUDIX hydrolase domain-like); GO:0016787 (hydrolase activity);Dbxref=Gene3D:G3DSA:3.90.79.10,InterPro:IPR015797;Ontology_term=GO:0016787;
SW	na	Glyma.04G228200	Gm04	49753908	14017	before	49767925	49770585	ss715588755_ss715588756	Late embryogenesis abundant (LEA) hydroxyproline-rich glycoprotein family; IPR004864 (Late embryogenesis abundant protein, LEA-14);Dbxref=InterPro:IPR004864,PANTHER:PTHR31415,PANTHER:PTHR31415:SF0,Pfam:PF03168;
SW	na	Glyma.04G228200	Gm04	49753908	16677	before	49770585	49770585	ss715588756_ss715588756	Late embryogenesis abundant (LEA) hydroxyproline-rich glycoprotein family; IPR004864 (Late embryogenesis abundant protein, LEA-14);Dbxref=InterPro:IPR004864,PANTHER:PTHR31415,PANTHER:PTHR31415:SF0,Pfam:PF03168;
SW	Glyma.04G228300	Glyma.04G228300	Gm04	49761061	6864	before	49767925	49770585	ss715588755_ss715588756	response regulator 12; IPR010402 (CCT domain), IPR011006 (CheY-like superfamily); GO:0000156 (phosphorelay response regulator activity), GO:0000160 (phosphorelay signal transduction system), GO:0005515 (protein binding);Dbxref=Gene3D:G3DSA:3.40.50.2300,InterPro:IPR001789,InterPro:IPR010402,InterPro:IPR011006,PANTHER:PTHR26402,PANTHER:PTHR26402:SF375,Pfam:PF00072,Pfam:PF06203,Prosite:PS50110,Prosi…
SW	Glyma.04G228300	Glyma.04G228300	Gm04	49761061	9524	before	49770585	49770585	ss715588756_ss715588756	response regulator 12; IPR010402 (CCT domain), IPR011006 (CheY-like superfamily); GO:0000156 (phosphorelay response regulator activity), GO:0000160 (phosphorelay signal transduction system), GO:0005515 (protein binding);Dbxref=Gene3D:G3DSA:3.40.50.2300,InterPro:IPR001789,InterPro:IPR010402,InterPro:IPR011006,PANTHER:PTHR26402,PANTHER:PTHR26402:SF375,Pfam:PF00072,Pfam:PF06203,Prosite:PS50110,Prosi…
SW	Glyma.04G228400	Glyma.04G228400	Gm04	49768772	847	between	49767925	49770585	ss715588755_ss715588756	30S ribosomal protein, putative; IPR003489 (Ribosomal protein S30Ae/sigma 54 modulation protein); GO:0044238 (primary metabolic process);Dbxref=Gene3D:G3DSA:3.30.160.100,InterPro:IPR003489,JCVI_TIGRFAMS:TIGR00741,Pfam:PF02482,Superfamily:SSF69754;Ontology_term=GO:0044238;
SW	Glyma.04G228400	Glyma.04G228400	Gm04	49768772	1813	before	49770585	49770585	ss715588756_ss715588756	30S ribosomal protein, putative; IPR003489 (Ribosomal protein S30Ae/sigma 54 modulation protein); GO:0044238 (primary metabolic process);Dbxref=Gene3D:G3DSA:3.30.160.100,InterPro:IPR003489,JCVI_TIGRFAMS:TIGR00741,Pfam:PF02482,Superfamily:SSF69754;Ontology_term=GO:0044238;
SW	Glyma.04G228500	Glyma.04G228500	Gm04	49772593	2008	after	49767925	49770585	ss715588755_ss715588756	Mitochondrial transcription termination factor family protein; IPR003690 (Mitochodrial transcription termination factor-related);Dbxref=InterPro:IPR003690,PANTHER:PTHR13068,Pfam:PF02536,SMART:SM00733;
SW	Glyma.04G228500	Glyma.04G228500	Gm04	49772593	2008	after	49770585	49770585	ss715588756_ss715588756	Mitochondrial transcription termination factor family protein; IPR003690 (Mitochodrial transcription termination factor-related);Dbxref=InterPro:IPR003690,PANTHER:PTHR13068,Pfam:PF02536,SMART:SM00733;
SW	na	Glyma.04G228600	Gm04	49777790	7205	after	49767925	49770585	ss715588755_ss715588756	uncharacterized protein LOC100776590 isoform X2 [Glycine max];
SW	na	Glyma.04G228600	Gm04	49777790	7205	after	49770585	49770585	ss715588756_ss715588756	uncharacterized protein LOC100776590 isoform X2 [Glycine max];
SW	na	Glyma.04G228700	Gm04	49788331	17746	after	49767925	49770585	ss715588755_ss715588756	Polyketide cyclase/dehydrase and lipid transport superfamily protein; IPR002913 (START domain), IPR023393 (START-like domain); GO:0008289 (lipid binding);Dbxref=Gene3D:G3DSA:3.30.530.20,InterPro:IPR002913,InterPro:IPR023393,PANTHER:PTHR19308,PANTHER:PTHR19308:SF0,Prosite:PS50848,Superfamily:SSF55961;Ontology_term=GO:0008289;
SW	na	Glyma.04G228700	Gm04	49788331	17746	after	49770585	49770585	ss715588756_ss715588756	Polyketide cyclase/dehydrase and lipid transport superfamily protein; IPR002913 (START domain), IPR023393 (START-like domain); GO:0008289 (lipid binding);Dbxref=Gene3D:G3DSA:3.30.530.20,InterPro:IPR002913,InterPro:IPR023393,PANTHER:PTHR19308,PANTHER:PTHR19308:SF0,Prosite:PS50848,Superfamily:SSF55961;Ontology_term=GO:0008289;
SW	na	Glyma.04G228800	Gm04	49792139	21554	after	49767925	49770585	ss715588755_ss715588756	transmembrane protein, putative;
SW	na	Glyma.04G228800	Gm04	49792139	21554	after	49770585	49770585	ss715588756_ss715588756	transmembrane protein, putative;
SW	na	Glyma.04G228900	Gm04	49796455	25870	after	49767925	49770585	ss715588755_ss715588756	unknown protein; FUNCTIONS IN: molecular_function unknown; INVOLVED IN: biological_process unknown; LOCATED IN: cellular_component unknown; Has 30201 Blast hits to 17322 proteins in 780 species: Archae - 12; Bacteria - 1396; Metazoa - 17338; Fungi - 3422; Plants - 5037; Viruses - 0; Other Eukaryotes - 2996 (source: NCBI BLink).;
SW	na	Glyma.04G228900	Gm04	49796455	25870	after	49770585	49770585	ss715588756_ss715588756	unknown protein; FUNCTIONS IN: molecular_function unknown; INVOLVED IN: biological_process unknown; LOCATED IN: cellular_component unknown; Has 30201 Blast hits to 17322 proteins in 780 species: Archae - 12; Bacteria - 1396; Metazoa - 17338; Fungi - 3422; Plants - 5037; Viruses - 0; Other Eukaryotes - 2996 (source: NCBI BLink).;
SW	na	Glyma.04G229000	Gm04	49804219	33634	after	49767925	49770585	ss715588755_ss715588756	60S acidic ribosomal protein family; IPR001813 (Ribosomal protein L10/L12); GO:0003735 (structural constituent of ribosome), GO:0005622 (intracellular), GO:0005840 (ribosome), GO:0006412 (translation), GO:0006414 (translational elongation);Dbxref=HAMAP:MF_01478,InterPro:IPR001813,InterPro:IPR001859,InterPro:IPR027534,PANTHER:PTHR21141,PRINTS:PR00456,Pfam:PF00428;Ontology_term=GO:0003735,GO:000562…
SW	na	Glyma.04G229000	Gm04	49804219	33634	after	49770585	49770585	ss715588756_ss715588756	60S acidic ribosomal protein family; IPR001813 (Ribosomal protein L10/L12); GO:0003735 (structural constituent of ribosome), GO:0005622 (intracellular), GO:0005840 (ribosome), GO:0006412 (translation), GO:0006414 (translational elongation);Dbxref=HAMAP:MF_01478,InterPro:IPR001813,InterPro:IPR001859,InterPro:IPR027534,PANTHER:PTHR21141,PRINTS:PR00456,Pfam:PF00428;Ontology_term=GO:0003735,GO:000562…
SW	na	Glyma.04G229100	Gm04	49808599	38014	after	49767925	49770585	ss715588755_ss715588756	Unknown protein;
SW	na	Glyma.04G229100	Gm04	49808599	38014	after	49770585	49770585	ss715588756_ss715588756	Unknown protein;
SW	na	Glyma.04G229200	Gm04	49813655	43070	after	49767925	49770585	ss715588755_ss715588756	uncharacterized protein At1g04910-like isoform X2 [Glycine max]; IPR019378 (GDP-fucose protein O-fucosyltransferase);Dbxref=InterPro:IPR019378,PANTHER:PTHR31741,PANTHER:PTHR31741:SF0,Pfam:PF10250;
SW	na	Glyma.04G229200	Gm04	49813655	43070	after	49770585	49770585	ss715588756_ss715588756	uncharacterized protein At1g04910-like isoform X2 [Glycine max]; IPR019378 (GDP-fucose protein O-fucosyltransferase);Dbxref=InterPro:IPR019378,PANTHER:PTHR31741,PANTHER:PTHR31741:SF0,Pfam:PF10250;
SW	na	Glyma.04G229300	Gm04	49821617	51032	after	49767925	49770585	ss715588755_ss715588756	pre-mRNA-splicing factor SF2-like isoform X6 [Glycine max]; IPR012677 (Nucleotide-binding, alpha-beta plait); GO:0000166 (nucleotide binding), GO:0003676 (nucleic acid binding);Dbxref=Gene3D:G3DSA:3.30.70.330,InterPro:IPR000504,InterPro:IPR012677,PANTHER:PTHR10548,PANTHER:PTHR10548:SF78,Pfam:PF00076,Prosite:PS50102,SMART:SM00360,Superfamily:SSF54928;Ontology_term=GO:0000166,GO:0003676;
SW	na	Glyma.04G229300	Gm04	49821617	51032	after	49770585	49770585	ss715588756_ss715588756	pre-mRNA-splicing factor SF2-like isoform X6 [Glycine max]; IPR012677 (Nucleotide-binding, alpha-beta plait); GO:0000166 (nucleotide binding), GO:0003676 (nucleic acid binding);Dbxref=Gene3D:G3DSA:3.30.70.330,InterPro:IPR000504,InterPro:IPR012677,PANTHER:PTHR10548,PANTHER:PTHR10548:SF78,Pfam:PF00076,Prosite:PS50102,SMART:SM00360,Superfamily:SSF54928;Ontology_term=GO:0000166,GO:0003676;
SW	na	Glyma.04G229400	Gm04	49830523	59938	after	49767925	49770585	ss715588755_ss715588756	polyadenylate-binding protein 8 isoform X1 [Glycine max]; IPR009818 (Ataxin-2, C-terminal), IPR012677 (Nucleotide-binding, alpha-beta plait); GO:0000166 (nucleotide binding), GO:0003676 (nucleic acid binding);Dbxref=Gene3D:G3DSA:3.30.70.330,InterPro:IPR000504,InterPro:IPR009818,InterPro:IPR012677,PANTHER:PTHR24011,PANTHER:PTHR24011:SF12,Pfam:PF00076,Pfam:PF07145,Pfam:PF14259,Prosite:PS50102,SMART…
SW	na	Glyma.04G229400	Gm04	49830523	59938	after	49770585	49770585	ss715588756_ss715588756	polyadenylate-binding protein 8 isoform X1 [Glycine max]; IPR009818 (Ataxin-2, C-terminal), IPR012677 (Nucleotide-binding, alpha-beta plait); GO:0000166 (nucleotide binding), GO:0003676 (nucleic acid binding);Dbxref=Gene3D:G3DSA:3.30.70.330,InterPro:IPR000504,InterPro:IPR009818,InterPro:IPR012677,PANTHER:PTHR24011,PANTHER:PTHR24011:SF12,Pfam:PF00076,Pfam:PF07145,Pfam:PF14259,Prosite:PS50102,SMART…
SW	na	Glyma.04G229500	Gm04	49854810	84225	after	49767925	49770585	ss715588755_ss715588756	polyadenylate-binding protein 7-like isoform X1 [Glycine max]; IPR009818 (Ataxin-2, C-terminal), IPR012677 (Nucleotide-binding, alpha-beta plait); GO:0000166 (nucleotide binding), GO:0003676 (nucleic acid binding);Dbxref=Gene3D:G3DSA:3.30.70.330,InterPro:IPR000504,InterPro:IPR009818,InterPro:IPR012677,PANTHER:PTHR24011,PANTHER:PTHR24011:SF12,Pfam:PF00076,Pfam:PF07145,Prosite:PS50102,SMART:SM00360…
SW	na	Glyma.04G229500	Gm04	49854810	84225	after	49770585	49770585	ss715588756_ss715588756	polyadenylate-binding protein 7-like isoform X1 [Glycine max]; IPR009818 (Ataxin-2, C-terminal), IPR012677 (Nucleotide-binding, alpha-beta plait); GO:0000166 (nucleotide binding), GO:0003676 (nucleic acid binding);Dbxref=Gene3D:G3DSA:3.30.70.330,InterPro:IPR000504,InterPro:IPR009818,InterPro:IPR012677,PANTHER:PTHR24011,PANTHER:PTHR24011:SF12,Pfam:PF00076,Pfam:PF07145,Prosite:PS50102,SMART:SM00360…
SW	na	Glyma.04G229600	Gm04	49863553	92968	after	49767925	49770585	ss715588755_ss715588756	RNA-binding protein 24-A [Glycine max]; IPR012677 (Nucleotide-binding, alpha-beta plait); GO:0000166 (nucleotide binding), GO:0003676 (nucleic acid binding);Dbxref=Gene3D:G3DSA:3.30.70.330,InterPro:IPR000504,InterPro:IPR012677,PANTHER:PTHR24011,PANTHER:PTHR24011:SF87,Pfam:PF00076,Prosite:PS50102,SMART:SM00360,Superfamily:SSF54928;Ontology_term=GO:0000166,GO:0003676;
SW	na	Glyma.04G229600	Gm04	49863553	92968	after	49770585	49770585	ss715588756_ss715588756	RNA-binding protein 24-A [Glycine max]; IPR012677 (Nucleotide-binding, alpha-beta plait); GO:0000166 (nucleotide binding), GO:0003676 (nucleic acid binding);Dbxref=Gene3D:G3DSA:3.30.70.330,InterPro:IPR000504,InterPro:IPR012677,PANTHER:PTHR24011,PANTHER:PTHR24011:SF87,Pfam:PF00076,Prosite:PS50102,SMART:SM00360,Superfamily:SSF54928;Ontology_term=GO:0000166,GO:0003676;
SW	na	Glyma.06G275700	Gm06	46672308	86104	before	46758412	46758412	ss715594571_ss715594571	aspartate aminotransferase 1; IPR000796 (Aspartate/other aminotransferase), IPR015424 (Pyridoxal phosphate-dependent transferase); GO:0003824 (catalytic activity), GO:0006520 (cellular amino acid metabolic process), GO:0008483 (transaminase activity), GO:0009058 (biosynthetic process), GO:0030170 (pyridoxal phosphate binding);Dbxref=Gene3D:G3DSA:3.40.640.10,InterPro:IPR000796,InterPro:IPR004838,I…
SW	na	Glyma.06G275800	Gm06	46680327	78085	before	46758412	46758412	ss715594571_ss715594571	Protein kinase superfamily protein; IPR011009 (Protein kinase-like domain); GO:0004672 (protein kinase activity), GO:0004674 (protein serine/threonine kinase activity), GO:0005524 (ATP binding), GO:0006468 (protein phosphorylation);Dbxref=Gene3D:G3DSA:1.10.510.10,Gene3D:G3DSA:3.30.200.20,InterPro:IPR000719,InterPro:IPR002290,InterPro:IPR008271,InterPro:IPR011009,InterPro:IPR017441,PANTHER:PTHR240…
SW	na	Glyma.06G275900	Gm06	46687866	70546	before	46758412	46758412	ss715594571_ss715594571	Peroxidase superfamily protein; IPR010255 (Haem peroxidase); GO:0004601 (peroxidase activity), GO:0006979 (response to oxidative stress), GO:0020037 (heme binding), GO:0055114 (oxidation-reduction process);Dbxref=Gene3D:G3DSA:1.10.420.10,Gene3D:G3DSA:1.10.520.10,InterPro:IPR000823,InterPro:IPR002016,InterPro:IPR010255,InterPro:IPR019793,InterPro:IPR019794,PANTHER:PTHR31388,PANTHER:PTHR31388:SF0,P…
SW	na	Glyma.06G276000	Gm06	46700001	58411	before	46758412	46758412	ss715594571_ss715594571	50S ribosomal protein L1, chloroplastic-like isoform X1 [Glycine max]; IPR016095 (Ribosomal protein L1, 3-layer alpha/beta-sandwich), IPR023674 (Ribosomal protein L1-like), IPR028364 (Ribosomal protein L1/ribosomal biogenesis protein); GO:0003723 (RNA binding), GO:0003735 (structural constituent of ribosome), GO:0006412 (translation), GO:0015934 (large ribosomal subunit);Dbxref=Gene3D:G3DSA:3.30.…
SW	na	Glyma.06G276100	Gm06	46710350	48062	before	46758412	46758412	ss715594571_ss715594571	FUNCTIONS IN: molecular_function unknown; INVOLVED IN: vesicle-mediated transport, vesicle docking involved in exocytosis; LOCATED IN: cellular_component unknown; EXPRESSED IN: 22 plant structures; EXPRESSED DURING: 14 growth stages ; IPR001619 (Sec1-like protein), IPR027482 (Sec1-like, domain 2); GO:0006904 (vesicle docking involved in exocytosis), GO:0016192 (vesicle-mediated transport);Dbxref=…
SW	na	Glyma.06G276200	Gm06	46730195	28217	before	46758412	46758412	ss715594571_ss715594571	multiprotein bridging factor 1B; IPR010982 (Lambda repressor-like, DNA-binding domain), IPR013729 (Multiprotein bridging factor 1, N-terminal); GO:0003677 (DNA binding), GO:0043565 (sequence-specific DNA binding);Dbxref=Coils:Coil,Gene3D:G3DSA:1.10.260.40,InterPro:IPR001387,InterPro:IPR010982,InterPro:IPR013729,PANTHER:PTHR10245,PANTHER:PTHR10245:SF1,Pfam:PF01381,Pfam:PF08523,Prosite:PS50943,SMAR…
SW	na	Glyma.06G276300	Gm06	46742748	15664	before	46758412	46758412	ss715594571_ss715594571	multiprotein bridging factor 1A; IPR010982 (Lambda repressor-like, DNA-binding domain), IPR013729 (Multiprotein bridging factor 1, N-terminal); GO:0003677 (DNA binding), GO:0043565 (sequence-specific DNA binding);Dbxref=Coils:Coil,Gene3D:G3DSA:1.10.260.40,InterPro:IPR001387,InterPro:IPR010982,InterPro:IPR013729,PANTHER:PTHR10245,PANTHER:PTHR10245:SF1,Pfam:PF01381,Pfam:PF08523,Prosite:PS50943,SMAR…
SW	Glyma.06G276400	Glyma.06G276400	Gm06	46761430	3018	after	46758412	46758412	ss715594571_ss715594571	2-aminoethanethiol dioxygenase-like [Glycine max]; IPR012864 (Cysteamine dioxygenase), IPR014710 (RmlC-like jelly roll fold); GO:0047800 (cysteamine dioxygenase activity), GO:0055114 (oxidation-reduction process);Dbxref=Gene3D:G3DSA:2.60.120.10,InterPro:IPR011051,InterPro:IPR012864,InterPro:IPR014710,PANTHER:PTHR22966,Pfam:PF07847,Superfamily:SSF51182;Ontology_term=GO:0047800,GO:0055114;
SW	Glyma.06G276500	Glyma.06G276500	Gm06	46768382	9970	after	46758412	46758412	ss715594571_ss715594571	Unknown protein;
SW	Glyma.06G276600	Glyma.06G276600	Gm06	46772397	13985	after	46758412	46758412	ss715594571_ss715594571	Unknown protein;
SW	na	Glyma.06G276700	Gm06	46778621	20209	after	46758412	46758412	ss715594571_ss715594571	Unknown protein;
SW	na	Glyma.06G276800	Gm06	46799512	41100	after	46758412	46758412	ss715594571_ss715594571	dentin sialophosphoprotein-like isoform X2 [Glycine max]; IPR007789 (Protein of unknown function DUF688);Dbxref=InterPro:IPR007789,Pfam:PF05097;
SW	na	Glyma.06G276900	Gm06	46812057	53645	after	46758412	46758412	ss715594571_ss715594571	Protein kinase superfamily protein; IPR011009 (Protein kinase-like domain); GO:0004672 (protein kinase activity), GO:0004674 (protein serine/threonine kinase activity), GO:0005524 (ATP binding), GO:0006468 (protein phosphorylation);Dbxref=Coils:Coil,Gene3D:G3DSA:1.10.510.10,Gene3D:G3DSA:3.30.200.20,InterPro:IPR000719,InterPro:IPR001245,InterPro:IPR002290,InterPro:IPR008271,InterPro:IPR011009,Inte…
SW	na	Glyma.06G277000	Gm06	46818580	60168	after	46758412	46758412	ss715594571_ss715594571	RNI-like superfamily protein; IPR006553 (Leucine-rich repeat, cysteine-containing subtype);Dbxref=Gene3D:G3DSA:3.80.10.10,InterPro:IPR006553,PANTHER:PTHR23125,SMART:SM00367,Superfamily:SSF52047;
SW	na	Glyma.06G277100	Gm06	46833243	74831	after	46758412	46758412	ss715594571_ss715594571	endoglucanase 8-like [Glycine max]; IPR001701 (Glycoside hydrolase, family 9), IPR008928 (Six-hairpin glycosidase-like); GO:0003824 (catalytic activity), GO:0005975 (carbohydrate metabolic process);Dbxref=Gene3D:G3DSA:1.50.10.10,InterPro:IPR001701,InterPro:IPR008928,InterPro:IPR012341,PANTHER:PTHR22298,PANTHER:PTHR22298:SF3,Pfam:PF00759,Superfamily:SSF48208;Ontology_term=GO:0003824,GO:0004553,GO:…
SW	na	Glyma.06G277200	Gm06	46840146	81734	after	46758412	46758412	ss715594571_ss715594571	endoglucanase 8-like [Glycine max]; IPR001701 (Glycoside hydrolase, family 9), IPR008928 (Six-hairpin glycosidase-like); GO:0003824 (catalytic activity), GO:0005975 (carbohydrate metabolic process);Dbxref=Gene3D:G3DSA:1.50.10.10,InterPro:IPR001701,InterPro:IPR008928,InterPro:IPR012341,InterPro:IPR018221,PANTHER:PTHR22298,PANTHER:PTHR22298:SF3,Pfam:PF00759,Prosite:PS00592,Superfamily:SSF48208;Onto…
SW	na	Glyma.06G277300	Gm06	46857257	98845	after	46758412	46758412	ss715594571_ss715594571	hypothetical protein;
SW	na	Glyma.10G073100	Gm10	7521616	88874	before	7610490	7610490	ss715608522_ss715608522	PIF1 helicase; IPR010285 (DNA helicase Pif1 like), IPR025476 (Helitron helicase-like domain), IPR027417 (P-loop containing nucleoside triphosphate hydrolase); GO:0000723 (telomere maintenance), GO:0003678 (DNA helicase activity), GO:0006281 (DNA repair);Dbxref=Gene3D:G3DSA:3.40.50.300,InterPro:IPR010285,InterPro:IPR025476,InterPro:IPR027417,PANTHER:PTHR10492,PANTHER:PTHR10492:SF8,Pfam:PF05970,Pfa…
SW	na	Glyma.10G073200	Gm10	7527537	82953	before	7610490	7610490	ss715608522_ss715608522	replication protein A 70 kDa DNA-binding subunit C-like [Glycine max]; IPR012340 (Nucleic acid-binding, OB-fold);Dbxref=Gene3D:G3DSA:2.40.50.140,InterPro:IPR003871,InterPro:IPR012340,InterPro:IPR013955,PANTHER:PTHR23273,PANTHER:PTHR23273:SF0,Pfam:PF02721,Pfam:PF08646,Superfamily:SSF50249;
SW	na	Glyma.10G073300	Gm10	7542415	68075	before	7610490	7610490	ss715608522_ss715608522	ubiquitin carboxyl-terminal hydrolase; IPR001607 (Zinc finger, UBP-type), IPR013083 (Zinc finger, RING/FYVE/PHD-type), IPR028889 (Ubiquitin carboxyl-terminal hydrolase-like domain); GO:0006511 (ubiquitin-dependent protein catabolic process), GO:0008270 (zinc ion binding);Dbxref=Gene3D:G3DSA:3.30.40.10,InterPro:IPR001394,InterPro:IPR001607,InterPro:IPR013083,InterPro:IPR028889,PANTHER:PTHR24006,PA…
SW	na	Glyma.10G073400	Gm10	7558865	51625	before	7610490	7610490	ss715608522_ss715608522	alpha carbonic anhydrase 7; IPR001148 (Alpha carbonic anhydrase), IPR023561 (Carbonic anhydrase, alpha-class);Dbxref=Gene3D:G3DSA:3.10.200.10,InterPro:IPR001148,InterPro:IPR023561,PANTHER:PTHR18952,Pfam:PF00194,Prosite:PS51144,Superfamily:SSF51069;
SW	Glyma.10G073500	Glyma.10G073500	Gm10	7585741	24749	before	7610490	7610490	ss715608522_ss715608522	protein VAC14 homolog [Glycine max]; IPR026825 (Vacuole morphology and inheritance protein 14);Dbxref=InterPro:IPR026825,PANTHER:PTHR16023,PANTHER:PTHR16023:SF0;
SW	Glyma.10G073600	Glyma.10G073600	Gm10	7609965	525	before	7610490	7610490	ss715608522_ss715608522	micronuclear linker histone polyprotein-like [Glycine max];
SW	na	Glyma.10G073700	Gm10	7637580	27090	after	7610490	7610490	ss715608522_ss715608522	F-box family protein; IPR001810 (F-box domain); GO:0005515 (protein binding);Dbxref=Gene3D:G3DSA:1.20.1280.50,InterPro:IPR001810,Pfam:PF00646,Prosite:PS50181,SMART:SM00256,Superfamily:SSF81383;Ontology_term=GO:0005515;
SW	na	Glyma.10G073800	Gm10	7642898	32408	after	7610490	7610490	ss715608522_ss715608522	ATP-binding ABC transporter; IPR011527 (ABC transporter type 1, transmembrane domain), IPR027417 (P-loop containing nucleoside triphosphate hydrolase); GO:0000166 (nucleotide binding), GO:0005524 (ATP binding), GO:0006810 (transport), GO:0016021 (integral component of membrane), GO:0016887 (ATPase activity), GO:0017111 (nucleoside-triphosphatase activity), GO:0055085 (transmembrane transport);Dbx…
SW	na	Glyma.10G073900	Gm10	7644062	33572	after	7610490	7610490	ss715608522_ss715608522	Unknown protein;
SW	na	Glyma.10G074000	Gm10	7646779	36289	after	7610490	7610490	ss715608522_ss715608522	uncharacterized protein LOC102670030 [Glycine max];Dbxref=Coils:Coil;
SW	na	Glyma.10G074100	Gm10	7670843	60353	after	7610490	7610490	ss715608522_ss715608522	Pentatricopeptide repeat (PPR) superfamily protein; IPR002885 (Pentatricopeptide repeat), IPR011990 (Tetratricopeptide-like helical); GO:0005515 (protein binding);Dbxref=Gene3D:G3DSA:1.25.40.10,InterPro:IPR002885,InterPro:IPR011990,JCVI_TIGRFAMS:TIGR00756,PANTHER:PTHR24015,PANTHER:PTHR24015:SF120,Pfam:PF01535,Pfam:PF13041,Pfam:PF14432,Prosite:PS51375,Superfamily:SSF48452;Ontology_term=GO:0005515;
SW	na	Glyma.10G074200	Gm10	7669985	59495	after	7610490	7610490	ss715608522_ss715608522	Unknown protein;
SW	na	Glyma.10G074300	Gm10	7675892	65402	after	7610490	7610490	ss715608522_ss715608522	4'-phosphopantetheinyl transferase superfamily; IPR008278 (4'-phosphopantetheinyl transferase superfamily); GO:0000287 (magnesium ion binding), GO:0008897 (holo-[acyl-carrier-protein] synthase activity), GO:0009059 (macromolecule biosynthetic process);Dbxref=Gene3D:G3DSA:3.90.470.20,InterPro:IPR008278,PANTHER:PTHR12215,PANTHER:PTHR12215:SF4,Pfam:PF01648,Superfamily:SSF56214;Ontology_term=GO:00002…
SW	na	Glyma.10G074400	Gm10	7681394	70904	after	7610490	7610490	ss715608522_ss715608522	rho GTPase-activating protein 4-like [Glycine max]; IPR000095 (CRIB domain), IPR008936 (Rho GTPase activation protein); GO:0005622 (intracellular), GO:0007165 (signal transduction);Dbxref=Gene3D:G3DSA:1.10.555.10,Gene3D:G3DSA:3.90.810.10,InterPro:IPR000095,InterPro:IPR000198,InterPro:IPR008936,PANTHER:PTHR23177,PANTHER:PTHR23177:SF2,Pfam:PF00620,Pfam:PF00786,Prosite:PS50108,Prosite:PS50238,SMART:…
SW	na	Glyma.10G074500	Gm10	7699102	88612	after	7610490	7610490	ss715608522_ss715608522	SAUR-like auxin-responsive protein family; IPR003676 (Auxin-induced protein, ARG7);Dbxref=InterPro:IPR003676,PANTHER:PTHR31374,Pfam:PF02519;
SW	na	Glyma.10G074600	Gm10	7703210	92720	after	7610490	7610490	ss715608522_ss715608522	uncharacterized protein LOC100791257 [Glycine max];Dbxref=Superfamily:SSF52777;
SW	na	Glyma.11G189700	Gm11	26212067	81747	before	26293814	26293814	ss715609333_ss715609333	transmembrane amino acid transporter family protein; IPR013057 (Amino acid transporter, transmembrane);Dbxref=InterPro:IPR013057,PANTHER:PTHR22950,PANTHER:PTHR22950:SF41,Pfam:PF01490;
SW	na	Glyma.11G189800	Gm11	26218332	75482	before	26293814	26293814	ss715609333_ss715609333	AT hook motif DNA-binding family protein; IPR005175 (Domain of unknown function DUF296), IPR020478 (AT hook-like);Dbxref=Gene3D:G3DSA:3.30.1330.80,InterPro:IPR005175,InterPro:IPR020478,PANTHER:PTHR31500,PANTHER:PTHR31500:SF0,PRINTS:PR00929,Pfam:PF03479,Superfamily:SSF117856;
SW	na	Glyma.11G189900	Gm11	26243501	50313	before	26293814	26293814	ss715609333_ss715609333	Unknown protein;
SW	na	Glyma.11G190000	Gm11	26260972	32842	before	26293814	26293814	ss715609333_ss715609333	DNA binding; zinc ion binding; DNA binding; IPR013083 (Zinc finger, RING/FYVE/PHD-type), IPR018501 (DDT domain superfamily); GO:0005515 (protein binding), GO:0008270 (zinc ion binding);Dbxref=Coils:Coil,Gene3D:G3DSA:3.30.40.10,InterPro:IPR001965,InterPro:IPR004022,InterPro:IPR011011,InterPro:IPR013083,InterPro:IPR018500,InterPro:IPR018501,InterPro:IPR019786,InterPro:IPR019787,PANTHER:PTHR22880,PA…
SW	na	Glyma.11G190100	Gm11	26272088	21726	before	26293814	26293814	ss715609333_ss715609333	Adaptor protein complex AP-2, alpha subunit; IPR002553 (Clathrin/coatomer adaptor, adaptin-like, N-terminal), IPR016024 (Armadillo-type fold); GO:0005488 (binding), GO:0006886 (intracellular protein transport), GO:0016192 (vesicle-mediated transport), GO:0030117 (membrane coat);Dbxref=Gene3D:G3DSA:1.25.10.10,InterPro:IPR002553,InterPro:IPR011989,InterPro:IPR016024,PANTHER:PTHR22780,PANTHER:PTHR22…
SW	na	Glyma.11G190200	Gm11	26278061	15753	before	26293814	26293814	ss715609333_ss715609333	Bifunctional polymyxin resistance arnA protein n=2 Tax=Papilionoideae RepID=G7JIF7_MEDTR; IPR001509 (NAD-dependent epimerase/dehydratase), IPR016040 (NAD(P)-binding domain); GO:0003824 (catalytic activity), GO:0044237 (cellular metabolic process), GO:0050662 (coenzyme binding);Dbxref=Gene3D:G3DSA:3.40.50.720,Gene3D:G3DSA:3.90.25.10,InterPro:IPR001509,InterPro:IPR016040,PANTHER:PTHR10366,PANTHER:P…
SW	Glyma.11G190300	Glyma.11G190300	Gm11	26300310	6496	after	26293814	26293814	ss715609333_ss715609333	Pentatricopeptide repeat (PPR) superfamily protein; IPR002885 (Pentatricopeptide repeat), IPR011990 (Tetratricopeptide-like helical); GO:0005515 (protein binding);Dbxref=Gene3D:G3DSA:1.25.40.10,InterPro:IPR002885,InterPro:IPR011990,JCVI_TIGRFAMS:TIGR00756,PANTHER:PTHR24015,PANTHER:PTHR24015:SF130,Pfam:PF01535,Pfam:PF13041,Pfam:PF13812,Prosite:PS51375,Superfamily:SSF48452;Ontology_term=GO:0005515;
SW	Glyma.11G190400	Glyma.11G190400	Gm11	26305092	11278	after	26293814	26293814	ss715609333_ss715609333	phospholipid:diacylglycerol acyltransferase; IPR003386 (Lecithin:cholesterol/phospholipid:diacylglycerol acyltransferase); GO:0006629 (lipid metabolic process), GO:0008374 (O-acyltransferase activity);Dbxref=Gene3D:G3DSA:3.40.50.1820,InterPro:IPR003386,PANTHER:PTHR11440,PANTHER:PTHR11440:SF6,Pfam:PF02450,Superfamily:SSF53474;Ontology_term=GO:0006629,GO:0008374;
SW	Glyma.11G190500	Glyma.11G190500	Gm11	26312162	18348	after	26293814	26293814	ss715609333_ss715609333	histone H1-like isoform X1 [Glycine max];
SW	na	Glyma.11G190600	Gm11	26318879	25065	after	26293814	26293814	ss715609333_ss715609333	GDSL-like Lipase/Acylhydrolase superfamily protein; IPR001087 (Lipase, GDSL); GO:0006629 (lipid metabolic process), GO:0016787 (hydrolase activity);Dbxref=Gene3D:G3DSA:3.40.50.1110,InterPro:IPR001087,InterPro:IPR013831,PANTHER:PTHR22835,Pfam:PF00657,Superfamily:SSF52266;Ontology_term=GO:0006629,GO:0016787,GO:0016788;
SW	na	Glyma.11G190700	Gm11	26327845	34031	after	26293814	26293814	ss715609333_ss715609333	recQ-mediated genome instability protein 2-like [Glycine max];
SW	na	Glyma.11G190800	Gm11	26357034	63220	after	26293814	26293814	ss715609333_ss715609333	Eukaryotic aspartyl protease family protein; IPR001461 (Aspartic peptidase), IPR021109 (Aspartic peptidase domain); GO:0004190 (aspartic-type endopeptidase activity), GO:0006508 (proteolysis);Dbxref=Gene3D:G3DSA:2.40.70.10,InterPro:IPR001461,InterPro:IPR021109,PANTHER:PTHR13683,PANTHER:PTHR13683:SF98,PRINTS:PR00792,Pfam:PF14541,Pfam:PF14543,Superfamily:SSF50630;Ontology_term=GO:0004190,GO:0006508;
SW	na	Glyma.11G190900	Gm11	26364755	70941	after	26293814	26293814	ss715609333_ss715609333	Argonaute family protein; IPR003100 (Argonaute/Dicer protein, PAZ domain), IPR012337 (Ribonuclease H-like domain), IPR014811 (Domain of unknown function DUF1785); GO:0003676 (nucleic acid binding), GO:0005515 (protein binding);Dbxref=Gene3D:G3DSA:2.170.260.10,Gene3D:G3DSA:3.30.420.10,Gene3D:G3DSA:3.40.50.2300,InterPro:IPR003100,InterPro:IPR003165,InterPro:IPR012337,InterPro:IPR014811,PANTHER:PTHR…
SW	na	Glyma.11G191000	Gm11	26388337	94523	after	26293814	26293814	ss715609333_ss715609333	vacuolar protein sorting 41; IPR011990 (Tetratricopeptide-like helical), IPR013083 (Zinc finger, RING/FYVE/PHD-type), IPR015943 (WD40/YVTN repeat-like-containing domain), IPR016902 (Vacuolar protein sorting-associated protein 41); GO:0005515 (protein binding), GO:0006886 (intracellular protein transport), GO:0008270 (zinc ion binding), GO:0016192 (vesicle-mediated transport);Dbxref=Coils:Coil,Gen…
SW	na	Glyma.12G106800	Gm12	9788122	95228	before	9883350	9883350	ss715613704_ss715613704	vesicle-associated protein 4-2-like [Glycine max]; IPR008962 (PapD-like); GO:0005198 (structural molecule activity);Dbxref=Gene3D:G3DSA:2.60.40.360,InterPro:IPR000535,InterPro:IPR008962,PANTHER:PTHR10809,PANTHER:PTHR10809:SF35,Pfam:PF00635,Superfamily:SSF49354;Ontology_term=GO:0005198;
SW	na	Glyma.12G106900	Gm12	9798250	85100	before	9883350	9883350	ss715613704_ss715613704	external alternative NAD(P)H-ubiquinone oxidoreductase B2, mitochondrial-like isoform X2 [Glycine max]; IPR001327 (Pyridine nucleotide-disulphide oxidoreductase, NAD-binding domain), IPR011992 (EF-hand domain pair), IPR023753 (Pyridine nucleotide-disulphide oxidoreductase, FAD/NAD(P)-binding domain); GO:0005509 (calcium ion binding), GO:0016491 (oxidoreductase activity), GO:0050660 (flavin adenin…
SW	na	Glyma.12G107000	Gm12	9806788	76562	before	9883350	9883350	ss715613704_ss715613704	external alternative NAD(P)H-ubiquinone oxidoreductase B2, mitochondrial-like isoform X1 [Glycine max]; IPR011992 (EF-hand domain pair), IPR013027 (FAD-dependent pyridine nucleotide-disulphide oxidoreductase), IPR023753 (Pyridine nucleotide-disulphide oxidoreductase, FAD/NAD(P)-binding domain); GO:0005509 (calcium ion binding), GO:0016491 (oxidoreductase activity), GO:0050660 (flavin adenine dinu…
SW	na	Glyma.12G107100	Gm12	9815564	67786	before	9883350	9883350	ss715613704_ss715613704	embryo defective 1923;
SW	Glyma.12G107200	Glyma.12G107200	Gm12	9833956	49394	before	9883350	9883350	ss715613704_ss715613704	QWRF motif-containing protein 8-like isoform X4 [Glycine max]; IPR007573 (Protein of unknown function DUF566);Dbxref=Coils:Coil,InterPro:IPR007573,PANTHER:PTHR31807,PANTHER:PTHR31807:SF0,Pfam:PF04484;
SW	Glyma.12G107300	Glyma.12G107300	Gm12	9836513	46837	before	9883350	9883350	ss715613704_ss715613704	wound-responsive family protein; IPR022251 (Protein of unknown function wound-induced);Dbxref=InterPro:IPR022251,Pfam:PF12609;
SW	Glyma.12G107400	Glyma.12G107400	Gm12	9840496	42854	before	9883350	9883350	ss715613704_ss715613704	QWRF motif-containing protein 8-like isoform X4 [Glycine max]; IPR007573 (Protein of unknown function DUF566);Dbxref=InterPro:IPR007573,PANTHER:PTHR31807,PANTHER:PTHR31807:SF0,Pfam:PF04484;
SW	Glyma.12G107500	Glyma.12G107500	Gm12	9844462	38888	before	9883350	9883350	ss715613704_ss715613704	hypothetical protein;
SW	Glyma.12G107600	Glyma.12G107600	Gm12	9847510	35840	before	9883350	9883350	ss715613704_ss715613704	cingulin-like [Glycine max];Dbxref=Coils:Coil;
SW	Glyma.12G107700	Glyma.12G107700	Gm12	9857654	25696	before	9883350	9883350	ss715613704_ss715613704	Core-2/I-branching beta-1,6-N-acetylglucosaminyltransferase family protein; IPR003406 (Glycosyl transferase, family 14); GO:0008375 (acetylglucosaminyltransferase activity), GO:0016020 (membrane);Dbxref=InterPro:IPR003406,PANTHER:PTHR19297,PANTHER:PTHR19297:SF2,Pfam:PF02485;Ontology_term=GO:0008375,GO:0016020;
SW	Glyma.12G107800	Glyma.12G107800	Gm12	9889903	6553	after	9883350	9883350	ss715613704_ss715613704	Unknown protein;
SW	Glyma.12G107900	Glyma.12G107900	Gm12	9900909	17559	after	9883350	9883350	ss715613704_ss715613704	replication protein A 70 kDa DNA-binding subunit C-like [Glycine max]; IPR012340 (Nucleic acid-binding, OB-fold);Dbxref=Gene3D:G3DSA:2.40.50.140,InterPro:IPR003871,InterPro:IPR012340,Pfam:PF02721,Superfamily:SSF50249;
SW	na	Glyma.12G108000	Gm12	9919371	36021	after	9883350	9883350	ss715613704_ss715613704	protein ULTRAPETALA 1-like [Glycine max]; IPR010919 (SAND domain-like); GO:0003677 (DNA binding);Dbxref=Gene3D:G3DSA:3.10.390.10,InterPro:IPR000770,InterPro:IPR010919,Prosite:PS50864;Ontology_term=GO:0003677;
SW	na	Glyma.12G108100	Gm12	9924286	40936	after	9883350	9883350	ss715613704_ss715613704	H/ACA ribonucleoprotein complex non-core subunit NAF1-like [Glycine max]; IPR007504 (H/ACA ribonucleoprotein complex, subunit Gar1/Naf1), IPR009000 (Translation protein, beta-barrel domain); GO:0001522 (pseudouridine synthesis), GO:0042254 (ribosome biogenesis);Dbxref=Gene3D:G3DSA:2.40.10.230,InterPro:IPR007504,InterPro:IPR009000,PANTHER:PTHR31633,PANTHER:PTHR31633:SF1,Pfam:PF04410,Superfamily:SS…
SW	na	Glyma.12G108200	Gm12	9933536	50186	after	9883350	9883350	ss715613704_ss715613704	Secretory carrier membrane protein (SCAMP) family protein; IPR007273 (SCAMP); GO:0015031 (protein transport), GO:0016021 (integral component of membrane);Dbxref=Coils:Coil,InterPro:IPR007273,PANTHER:PTHR10687,PANTHER:PTHR10687:SF2,Pfam:PF04144;Ontology_term=GO:0015031,GO:0016021;
SW	na	Glyma.12G108300	Gm12	9938976	55626	after	9883350	9883350	ss715613704_ss715613704	uncharacterized protein At2g29880-like [Glycine max]; IPR024752 (Myb/SANT-like domain);Dbxref=InterPro:IPR024752,Pfam:PF12776;
SW	na	Glyma.12G108400	Gm12	9947112	63762	after	9883350	9883350	ss715613704_ss715613704	Protein kinase superfamily protein; IPR011009 (Protein kinase-like domain); GO:0004672 (protein kinase activity), GO:0005524 (ATP binding), GO:0006468 (protein phosphorylation);Dbxref=Gene3D:G3DSA:1.10.510.10,Gene3D:G3DSA:3.30.200.20,Gene3D:G3DSA:3.80.10.10,InterPro:IPR000719,InterPro:IPR001245,InterPro:IPR011009,PANTHER:PTHR24420,PANTHER:PTHR24420:SF440,Pfam:PF07714,Pfam:PF13516,Pfam:PF13855,Pro…
SW	na	Glyma.12G209700	Gm12	36895053	96943	before	36991996	36991996	ss715612715_ss715612715	uncharacterized protein LOC100798869 isoform X2 [Glycine max];
SW	na	Glyma.12G209800	Gm12	36899640	92356	before	36991996	36991996	ss715612715_ss715612715	Adaptin ear-binding coat-associated protein 1 NECAP-1; IPR011993 (Pleckstrin homology-like domain), IPR012466 (Adaptin ear-binding coat-associated protein 1 NECAP-1); GO:0006897 (endocytosis), GO:0016020 (membrane);Dbxref=Gene3D:G3DSA:2.30.29.30,InterPro:IPR011993,InterPro:IPR012466,PANTHER:PTHR12847,PANTHER:PTHR12847:SF0,Pfam:PF07933,Superfamily:SSF50729;Ontology_term=GO:0006897,GO:0016020;
SW	na	Glyma.12G209900	Gm12	36904143	87853	before	36991996	36991996	ss715612715_ss715612715	transcription factor; IPR011598 (Myc-type, basic helix-loop-helix (bHLH) domain); GO:0046983 (protein dimerization activity);Dbxref=Gene3D:G3DSA:3.30.70.260,Gene3D:G3DSA:4.10.280.10,InterPro:IPR011598,PANTHER:PTHR10985,PANTHER:PTHR10985:SF43,Pfam:PF00010,Prosite:PS50888,SMART:SM00353,Superfamily:SSF47459;Ontology_term=GO:0046983;
SW	na	Glyma.12G210000	Gm12	36917287	74709	before	36991996	36991996	ss715612715_ss715612715	ketol-acid reductoisomerase; IPR013023 (Acetohydroxy acid isomeroreductase), IPR016040 (NAD(P)-binding domain); GO:0004455 (ketol-acid reductoisomerase activity), GO:0008652 (cellular amino acid biosynthetic process), GO:0009082 (branched-chain amino acid biosynthetic process), GO:0016491 (oxidoreductase activity), GO:0050662 (coenzyme binding), GO:0055114 (oxidation-reduction process);Dbxref=Gen…
SW	na	Glyma.12G210100	Gm12	36930429	61567	before	36991996	36991996	ss715612715_ss715612715	TPR repeat-containing thioredoxin TTL1-like [Glycine max]; IPR011990 (Tetratricopeptide-like helical), IPR012336 (Thioredoxin-like fold); GO:0005515 (protein binding), GO:0045454 (cell redox homeostasis);Dbxref=Gene3D:G3DSA:1.25.40.10,Gene3D:G3DSA:3.40.30.10,InterPro:IPR011990,InterPro:IPR012336,InterPro:IPR013026,InterPro:IPR013766,InterPro:IPR019734,PANTHER:PTHR22904,PANTHER:PTHR22904:SF270,Pfa…
SW	na	Glyma.12G210200	Gm12	36934547	57449	before	36991996	36991996	ss715612715_ss715612715	DUF538 family protein; IPR007493 (Protein of unknown function DUF538);Dbxref=Gene3D:G3DSA:2.30.240.10,InterPro:IPR007493,PANTHER:PTHR31676,Pfam:PF04398,Superfamily:SSF141562;
SW	Glyma.12G210300	Glyma.12G210300	Gm12	36938428	53568	before	36991996	36991996	ss715612715_ss715612715	Haloacid dehalogenase-like hydrolase (HAD) superfamily protein; IPR006439 (HAD hydrolase, subfamily IA), IPR023214 (HAD-like domain); GO:0008152 (metabolic process), GO:0016787 (hydrolase activity);Dbxref=Gene3D:G3DSA:3.40.50.1000,InterPro:IPR006439,InterPro:IPR023214,JCVI_TIGRFAMS:TIGR01509,PANTHER:PTHR18901,PRINTS:PR00413,Pfam:PF13419,Superfamily:SSF56784;Ontology_term=GO:0008152,GO:0016787;
SW	Glyma.12G210400	Glyma.12G210400	Gm12	36944784	47212	before	36991996	36991996	ss715612715_ss715612715	general regulatory factor 9; IPR000308 (14-3-3 protein), IPR023409 (14-3-3 protein, conserved site), IPR023410 (14-3-3 domain); GO:0019904 (protein domain specific binding);Dbxref=Coils:Coil,Gene3D:G3DSA:1.20.190.20,InterPro:IPR000308,InterPro:IPR023409,InterPro:IPR023410,PANTHER:PTHR18860,PIR:PIRSF000868,PRINTS:PR00305,Pfam:PF00244,Prosite:PS00796,Prosite:PS00797,SMART:SM00101,Superfamily:SSF484…
SW	Glyma.12G210500	Glyma.12G210500	Gm12	36950241	41755	before	36991996	36991996	ss715612715_ss715612715	Heavy metal transport/detoxification superfamily protein; IPR006121 (Heavy metal-associated domain, HMA); GO:0030001 (metal ion transport), GO:0046872 (metal ion binding);Dbxref=Gene3D:G3DSA:3.30.70.100,InterPro:IPR006121,PANTHER:PTHR22814,PANTHER:PTHR22814:SF12,Pfam:PF00403,Prosite:PS50846,Superfamily:SSF55008;Ontology_term=GO:0030001,GO:0046872;
SW	Glyma.12G210600	Glyma.12G210600	Gm12	36955292	36704	before	36991996	36991996	ss715612715_ss715612715	phosphoenolpyruvate carboxylase 2; IPR021135 (Phosphoenolpyruvate carboxylase); GO:0003824 (catalytic activity), GO:0006099 (tricarboxylic acid cycle), GO:0008964 (phosphoenolpyruvate carboxylase activity), GO:0015977 (carbon fixation);Dbxref=Gene3D:G3DSA:1.20.1440.90,HAMAP:MF_00595,InterPro:IPR015813,InterPro:IPR018129,InterPro:IPR021135,InterPro:IPR022805,PANTHER:PTHR30523,PRINTS:PR00150,Pfam:P…
SW	Glyma.12G210700	Glyma.12G210700	Gm12	36977081	14915	before	36991996	36991996	ss715612715_ss715612715	Unknown protein;
SW	Glyma.12G210800	Glyma.12G210800	Gm12	36982407	9589	before	36991996	36991996	ss715612715_ss715612715	uncharacterized protein LOC100815968 [Glycine max]; IPR006936 (Domain of unknown function DUF640);Dbxref=InterPro:IPR006936,PANTHER:PTHR31165,PANTHER:PTHR31165:SF0,Pfam:PF04852;
SW	Glyma.12G210900	Glyma.12G210900	Gm12	36992774	778	after	36991996	36991996	ss715612715_ss715612715	sequence-specific DNA binding transcription factors; IPR006578 (MADF domain);Dbxref=Coils:Coil,InterPro:IPR006578,PANTHER:PTHR31307,PANTHER:PTHR31307:SF0,Pfam:PF13837,SMART:SM00595;
SW	na	Glyma.12G211000	Gm12	37007767	15771	after	36991996	36991996	ss715612715_ss715612715	ATP-binding/protein serine/threonine kinase [Glycine max]; IPR011009 (Protein kinase-like domain); GO:0004672 (protein kinase activity), GO:0004674 (protein serine/threonine kinase activity), GO:0005524 (ATP binding), GO:0006468 (protein phosphorylation);Dbxref=Gene3D:G3DSA:1.10.510.10,Gene3D:G3DSA:3.30.200.20,InterPro:IPR000719,InterPro:IPR001245,InterPro:IPR002290,InterPro:IPR008271,InterPro:IP…
SW	na	Glyma.12G211100	Gm12	37004069	12073	after	36991996	36991996	ss715612715_ss715612715	Unknown protein;
SW	na	Glyma.12G211200	Gm12	37016697	24701	after	36991996	36991996	ss715612715_ss715612715	Unknown protein;
SW	na	Glyma.12G211300	Gm12	37027042	35046	after	36991996	36991996	ss715612715_ss715612715	uncharacterized protein LOC102668249 [Glycine max]; IPR007789 (Protein of unknown function DUF688);Dbxref=InterPro:IPR007789,Pfam:PF05097;
SW	na	Glyma.12G211400	Gm12	37030347	38351	after	36991996	36991996	ss715612715_ss715612715	transmembrane protein, putative;
SW	na	Glyma.12G211500	Gm12	37035105	43109	after	36991996	36991996	ss715612715_ss715612715	Unknown protein;
SW	na	Glyma.12G211600	Gm12	37039092	47096	after	36991996	36991996	ss715612715_ss715612715	myb family transcription factor APL-like isoform X1 [Glycine max]; IPR009057 (Homeodomain-like); GO:0003677 (DNA binding), GO:0003682 (chromatin binding);Dbxref=Gene3D:G3DSA:1.10.10.60,InterPro:IPR001005,InterPro:IPR006447,InterPro:IPR009057,InterPro:IPR017930,JCVI_TIGRFAMS:TIGR01557,PANTHER:PTHR31314,Pfam:PF00249,Prosite:PS51294,Superfamily:SSF46689;Ontology_term=GO:0003677,GO:0003682;
SW	na	Glyma.12G211700	Gm12	37052852	60856	after	36991996	36991996	ss715612715_ss715612715	2-aminoethanethiol dioxygenase-like [Glycine max]; IPR012864 (Cysteamine dioxygenase), IPR014710 (RmlC-like jelly roll fold); GO:0047800 (cysteamine dioxygenase activity), GO:0055114 (oxidation-reduction process);Dbxref=Gene3D:G3DSA:2.60.120.10,InterPro:IPR011051,InterPro:IPR012864,InterPro:IPR014710,PANTHER:PTHR22966,Pfam:PF07847,Superfamily:SSF51182;Ontology_term=GO:0047800,GO:0055114;
SW	na	Glyma.12G211800	Gm12	37078792	86796	after	36991996	36991996	ss715612715_ss715612715	Protein kinase superfamily protein; IPR011009 (Protein kinase-like domain), IPR013320 (Concanavalin A-like lectin/glucanase, subgroup); GO:0004672 (protein kinase activity), GO:0004674 (protein serine/threonine kinase activity), GO:0005524 (ATP binding), GO:0006468 (protein phosphorylation);Dbxref=Gene3D:G3DSA:1.10.510.10,Gene3D:G3DSA:2.60.120.200,Gene3D:G3DSA:3.30.200.20,InterPro:IPR000719,Inter…
SW	na	Glyma.12G211900	Gm12	37086310	94314	after	36991996	36991996	ss715612715_ss715612715	Peroxidase superfamily protein; IPR010255 (Haem peroxidase); GO:0004601 (peroxidase activity), GO:0006979 (response to oxidative stress), GO:0020037 (heme binding), GO:0055114 (oxidation-reduction process);Dbxref=Gene3D:G3DSA:1.10.420.10,Gene3D:G3DSA:1.10.520.10,InterPro:IPR000823,InterPro:IPR002016,InterPro:IPR010255,InterPro:IPR019793,InterPro:IPR019794,PANTHER:PTHR31388,PANTHER:PTHR31388:SF0,P…
SW	na	Glyma.13G148900	Gm13	26246882	97029	before	26343911	26343911	ss715614263_ss715614263	probable glycosyltransferase At5g03795-like [Glycine max]; IPR004263 (Exostosin-like);Dbxref=Coils:Coil,InterPro:IPR004263,PANTHER:PTHR11062,PANTHER:PTHR11062:SF11,Pfam:PF03016;
SW	na	Glyma.13G149000	Gm13	26252180	91731	before	26343911	26343911	ss715614263_ss715614263	late embryogenesis abundant domain-containing protein / LEA domain-containing protein; IPR004238 (Late embryogenesis abundant protein, LEA-3);Dbxref=Coils:Coil,InterPro:IPR004238,PANTHER:PTHR23241,PANTHER:PTHR23241:SF28,Pfam:PF02987;
SW	na	Glyma.13G149100	Gm13	26270220	73691	before	26343911	26343911	ss715614263_ss715614263	Sulfite exporter TauE/SafE family protein; IPR002781 (Transmembrane protein TauE like); GO:0016021 (integral component of membrane);Dbxref=InterPro:IPR002781,PANTHER:PTHR14255,Pfam:PF01925,Prosite:PS51257;Ontology_term=GO:0016021;
SW	na	Glyma.13G149200	Gm13	26279085	64826	before	26343911	26343911	ss715614263_ss715614263	Protein kinase superfamily protein; IPR011009 (Protein kinase-like domain); GO:0004672 (protein kinase activity), GO:0004674 (protein serine/threonine kinase activity), GO:0005524 (ATP binding), GO:0006468 (protein phosphorylation);Dbxref=Gene3D:G3DSA:1.10.510.10,Gene3D:G3DSA:3.30.200.20,InterPro:IPR000719,InterPro:IPR002290,InterPro:IPR008271,InterPro:IPR011009,InterPro:IPR017441,PANTHER:PTHR240…
SW	na	Glyma.13G149300	Gm13	26277374	66537	before	26343911	26343911	ss715614263_ss715614263	Unknown protein;
SW	na	Glyma.13G149400	Gm13	26280889	63022	before	26343911	26343911	ss715614263_ss715614263	Unknown protein;
SW	na	Glyma.13G149500	Gm13	26294317	49594	before	26343911	26343911	ss715614263_ss715614263	DNA-binding protein n=1 Tax=Catharanthus roseus RepID=A1DR77_CATRO; IPR009057 (Homeodomain-like); GO:0000976 (transcription regulatory region sequence-specific DNA binding), GO:0003677 (DNA binding), GO:0003700 (sequence-specific DNA binding transcription factor activity), GO:0005634 (nucleus), GO:0043565 (sequence-specific DNA binding);Dbxref=Coils:Coil,Gene3D:G3DSA:1.10.10.60,InterPro:IPR000047…
SW	na	Glyma.13G149600	Gm13	26316059	27852	before	26343911	26343911	ss715614263_ss715614263	F-box family protein; IPR001810 (F-box domain), IPR025886 (Phloem protein 2-like); GO:0005515 (protein binding);Dbxref=Gene3D:G3DSA:1.20.1280.50,InterPro:IPR001810,InterPro:IPR025886,PANTHER:PTHR31960,PANTHER:PTHR31960:SF0,Pfam:PF14299,Prosite:PS50181,SMART:SM00256,Superfamily:SSF81383;Ontology_term=GO:0005515;
SW	na	Glyma.13G149700	Gm13	26323057	20854	before	26343911	26343911	ss715614263_ss715614263	uncharacterized protein DDB_G0290301 isoform X2 [Glycine max];Dbxref=Coils:Coil,PANTHER:PTHR10919,Pfam:PF13837;
SW	Glyma.13G149800	Glyma.13G149800	Gm13	26332058	11853	before	26343911	26343911	ss715614263_ss715614263	Pyruvate kinase family protein; IPR001697 (Pyruvate kinase); GO:0000287 (magnesium ion binding), GO:0003824 (catalytic activity), GO:0004743 (pyruvate kinase activity), GO:0006096 (glycolysis), GO:0030955 (potassium ion binding);Dbxref=Gene3D:G3DSA:2.40.33.10,Gene3D:G3DSA:3.20.20.60,Gene3D:G3DSA:3.40.1380.20,InterPro:IPR001697,InterPro:IPR011037,InterPro:IPR015793,InterPro:IPR015794,InterPro:IPR0…
SW	Glyma.13G149900	Glyma.13G149900	Gm13	26340657	3254	before	26343911	26343911	ss715614263_ss715614263	uridylate kinase; IPR001048 (Aspartate/glutamate/uridylate kinase), IPR015963 (Uridylate kinase, bacteria); GO:0005737 (cytoplasm), GO:0006221 (pyrimidine nucleotide biosynthetic process), GO:0033862 (UMP kinase activity);Dbxref=Coils:Coil,Gene3D:G3DSA:3.40.1160.10,HAMAP:MF_01220_B,InterPro:IPR001048,InterPro:IPR015963,PANTHER:PTHR31522,PANTHER:PTHR31522:SF0,Pfam:PF00696,Pfam:PF13837,Superfamily:…
SW	Glyma.13G150000	Glyma.13G150000	Gm13	26345186	1275	after	26343911	26343911	ss715614263_ss715614263	receptor-like kinase 1; IPR011009 (Protein kinase-like domain); GO:0004672 (protein kinase activity), GO:0005524 (ATP binding), GO:0006468 (protein phosphorylation);Dbxref=Gene3D:G3DSA:1.10.510.10,Gene3D:G3DSA:3.30.200.20,Gene3D:G3DSA:3.80.10.10,InterPro:IPR000719,InterPro:IPR011009,PANTHER:PTHR24420,PANTHER:PTHR24420:SF445,Pfam:PF00069,Pfam:PF13855,Prosite:PS50011,Superfamily:SSF52058,Superfamil…
SW	na	Glyma.13G150100	Gm13	26364910	20999	after	26343911	26343911	ss715614263_ss715614263	SAUR-like auxin-responsive protein family; IPR003676 (Auxin-induced protein, ARG7);Dbxref=InterPro:IPR003676,PANTHER:PTHR31374,PANTHER:PTHR31374:SF1,Pfam:PF02519;
SW	na	Glyma.13G150200	Gm13	26368914	25003	after	26343911	26343911	ss715614263_ss715614263	3-deoxy-D-manno-octulosonic-acid transferase;
SW	na	Glyma.13G150300	Gm13	26373934	30023	after	26343911	26343911	ss715614263_ss715614263	Pentatricopeptide repeat (PPR) superfamily protein; IPR002885 (Pentatricopeptide repeat), IPR011990 (Tetratricopeptide-like helical); GO:0005515 (protein binding);Dbxref=Gene3D:G3DSA:1.25.40.10,InterPro:IPR002885,InterPro:IPR011990,JCVI_TIGRFAMS:TIGR00756,PANTHER:PTHR24015,PANTHER:PTHR24015:SF54,Pfam:PF01535,Pfam:PF12854,Pfam:PF13041,Prosite:PS51375,Superfamily:SSF48452;Ontology_term=GO:0005515;
SW	na	Glyma.13G150400	Gm13	26377490	33579	after	26343911	26343911	ss715614263_ss715614263	E3 ubiquitin-protein ligase RGLG2 isoform X2 [Glycine max]; IPR002035 (von Willebrand factor, type A), IPR010734 (Copine);Dbxref=Gene3D:G3DSA:3.40.50.410,InterPro:IPR002035,InterPro:IPR010734,PANTHER:PTHR10857,PANTHER:PTHR10857:SF0,Pfam:PF07002,Superfamily:SSF53300;
SW	na	Glyma.13G150500	Gm13	26382220	38309	after	26343911	26343911	ss715614263_ss715614263	replication protein A 70 kDa DNA-binding subunit A-like [Glycine max]; IPR012340 (Nucleic acid-binding, OB-fold);Dbxref=Gene3D:G3DSA:2.40.50.140,InterPro:IPR012340,InterPro:IPR013955,PANTHER:PTHR23273,Pfam:PF08646,Superfamily:SSF50249;
SW	na	Glyma.13G150600	Gm13	26412615	68704	after	26343911	26343911	ss715614263_ss715614263	AT hook motif DNA-binding family protein; IPR005175 (Domain of unknown function DUF296), IPR017956 (AT hook, DNA-binding motif); GO:0003677 (DNA binding);Dbxref=Gene3D:G3DSA:3.30.1330.80,InterPro:IPR005175,InterPro:IPR017956,PANTHER:PTHR31500,PANTHER:PTHR31500:SF0,Pfam:PF02178,Pfam:PF03479,Superfamily:SSF117856;Ontology_term=GO:0003677;
SW	na	Glyma.13G150700	Gm13	26437293	93382	after	26343911	26343911	ss715614263_ss715614263	glucomannan 4-beta-mannosyltransferase 9-like [Glycine max];Dbxref=Gene3D:G3DSA:3.90.550.10,PANTHER:PTHR32044,PANTHER:PTHR32044:SF0,Pfam:PF13641,Superfamily:SSF53448;
SW	na	Glyma.16G175200	Gm16	33655471	78115	before	33733586	33733586	ss715624628_ss715624628	UDP-Glycosyltransferase superfamily protein; IPR002213 (UDP-glucuronosyl/UDP-glucosyltransferase); GO:0008152 (metabolic process);Dbxref=Gene3D:G3DSA:3.40.50.2000,InterPro:IPR002213,PANTHER:PTHR11926,PANTHER:PTHR11926:SF15,Pfam:PF00201,Prosite:PS00375,Superfamily:SSF53756;Ontology_term=GO:0008152,GO:0016758;
SW	na	Glyma.16G175300	Gm16	33668336	65250	before	33733586	33733586	ss715624628_ss715624628	UDP-Glycosyltransferase superfamily protein; IPR002213 (UDP-glucuronosyl/UDP-glucosyltransferase); GO:0008152 (metabolic process);Dbxref=Gene3D:G3DSA:3.40.50.2000,InterPro:IPR002213,PANTHER:PTHR11926,PANTHER:PTHR11926:SF15,Pfam:PF00201,Prosite:PS00375,Superfamily:SSF53756;Ontology_term=GO:0008152,GO:0016758;
SW	na	Glyma.16G175400	Gm16	33682904	50682	before	33733586	33733586	ss715624628_ss715624628	UDP-Glycosyltransferase superfamily protein; IPR002213 (UDP-glucuronosyl/UDP-glucosyltransferase); GO:0008152 (metabolic process);Dbxref=Gene3D:G3DSA:3.40.50.2000,InterPro:IPR002213,PANTHER:PTHR11926,PANTHER:PTHR11926:SF15,Pfam:PF00201,Prosite:PS00375,Superfamily:SSF53756;Ontology_term=GO:0008152,GO:0016758;
SW	na	Glyma.16G175500	Gm16	33701283	32303	before	33733586	33733586	ss715624628_ss715624628	UDP-Glycosyltransferase superfamily protein; IPR002213 (UDP-glucuronosyl/UDP-glucosyltransferase); GO:0008152 (metabolic process);Dbxref=Gene3D:G3DSA:3.40.50.2000,InterPro:IPR002213,PANTHER:PTHR11926,PANTHER:PTHR11926:SF15,Pfam:PF00201,Prosite:PS00375,Superfamily:SSF53756;Ontology_term=GO:0008152,GO:0016758;
SW	na	Glyma.16G175600	Gm16	33709944	23642	before	33733586	33733586	ss715624628_ss715624628	UDP-Glycosyltransferase superfamily protein; IPR002213 (UDP-glucuronosyl/UDP-glucosyltransferase); GO:0008152 (metabolic process);Dbxref=Gene3D:G3DSA:3.40.50.2000,InterPro:IPR002213,PANTHER:PTHR11926,PANTHER:PTHR11926:SF15,Pfam:PF00201,Prosite:PS00375,Superfamily:SSF53756;Ontology_term=GO:0008152,GO:0016758;
SW	na	Glyma.16G175700	Gm16	33715545	18041	before	33733586	33733586	ss715624628_ss715624628	callose synthase 5; IPR026953 (Callose synthase);Dbxref=InterPro:IPR026953,PANTHER:PTHR12741,PANTHER:PTHR12741:SF4;Ontology_term=GO:0003843;
SW	Glyma.16G175800	Glyma.16G175800	Gm16	33721428	12158	before	33733586	33733586	ss715624628_ss715624628	beta-fructofuranosidase; cell wall invertase I; fructosidase; IPR013148 (Glycosyl hydrolase family 32, N-terminal), IPR013189 (Glycosyl hydrolase family 32, C-terminal), IPR023296 (Glycosyl hydrolase, five-bladed beta-propellor domain);Dbxref=Gene3D:G3DSA:2.60.120.560,InterPro:IPR013148,InterPro:IPR013189,InterPro:IPR023296,PANTHER:PTHR31953,PANTHER:PTHR31953:SF0,Pfam:PF00251,Superfamily:SSF75005;
SW	Glyma.16G175900	Glyma.16G175900	Gm16	33726909	6677	before	33733586	33733586	ss715624628_ss715624628	UDP-Glycosyltransferase superfamily protein; IPR002213 (UDP-glucuronosyl/UDP-glucosyltransferase); GO:0008152 (metabolic process);Dbxref=Gene3D:G3DSA:3.40.50.2000,InterPro:IPR002213,PANTHER:PTHR11926,PANTHER:PTHR11926:SF15,Pfam:PF00201,Prosite:PS00375,Superfamily:SSF53756;Ontology_term=GO:0008152,GO:0016758;
SW	Glyma.16G176000	Glyma.16G176000	Gm16	33733901	315	after	33733586	33733586	ss715624628_ss715624628	UDP-Glycosyltransferase superfamily protein; IPR002213 (UDP-glucuronosyl/UDP-glucosyltransferase); GO:0008152 (metabolic process);Dbxref=Coils:Coil,Gene3D:G3DSA:3.40.50.2000,InterPro:IPR002213,PANTHER:PTHR11926,PANTHER:PTHR11926:SF15,Pfam:PF00201,Prosite:PS00375,Superfamily:SSF53756;Ontology_term=GO:0008152,GO:0016758;
SW	Glyma.16G176100	Glyma.16G176100	Gm16	33739877	6291	after	33733586	33733586	ss715624628_ss715624628	SPX domain-containing membrane protein At4g22990-like isoform X5 [Glycine max]; IPR004331 (SPX, N-terminal), IPR011701 (Major facilitator superfamily), IPR016196 (Major facilitator superfamily domain, general substrate transporter); GO:0016021 (integral component of membrane), GO:0055085 (transmembrane transport);Dbxref=Gene3D:G3DSA:1.20.1250.20,InterPro:IPR004331,InterPro:IPR011701,InterPro:IPR0…
SW	na	Glyma.16G176200	Gm16	33756352	22766	after	33733586	33733586	ss715624628_ss715624628	protein SGT1 homolog isoform X2 [Glycine max]; IPR007699 (SGS), IPR008978 (HSP20-like chaperone), IPR011990 (Tetratricopeptide-like helical); GO:0005515 (protein binding);Dbxref=Coils:Coil,Gene3D:G3DSA:1.25.40.10,Gene3D:G3DSA:2.60.40.790,InterPro:IPR001440,InterPro:IPR007052,InterPro:IPR007699,InterPro:IPR008978,InterPro:IPR011990,InterPro:IPR013026,InterPro:IPR019734,PANTHER:PTHR22904,PANTHER:PT…
SW	na	Glyma.16G176300	Gm16	33762118	28532	after	33733586	33733586	ss715624628_ss715624628	Unknown protein;
SW	na	Glyma.16G176400	Gm16	33768127	34541	after	33733586	33733586	ss715624628_ss715624628	receptor-like protein kinase 2; IPR001611 (Leucine-rich repeat), IPR003591 (Leucine-rich repeat, typical subtype); GO:0005515 (protein binding);Dbxref=Gene3D:G3DSA:3.80.10.10,InterPro:IPR001611,InterPro:IPR003591,PANTHER:PTHR24420,PRINTS:PR00019,Pfam:PF00560,Pfam:PF13504,Pfam:PF13855,Prosite:PS51450,SMART:SM00369,Superfamily:SSF52047,Superfamily:SSF52058;Ontology_term=GO:0005515;
SW	na	Glyma.16G176500	Gm16	33777405	43819	after	33733586	33733586	ss715624628_ss715624628	P-loop containing nucleoside triphosphate hydrolases superfamily protein; IPR003959 (ATPase, AAA-type, core); GO:0005524 (ATP binding);Dbxref=Coils:Coil,Gene3D:G3DSA:3.40.50.300,InterPro:IPR003959,PANTHER:PTHR23074,PANTHER:PTHR23074:SF61,Pfam:PF00004;Ontology_term=GO:0005524;
SW	na	Glyma.16G176600	Gm16	33786344	52758	after	33733586	33733586	ss715624628_ss715624628	receptor-like protein kinase 2; IPR001611 (Leucine-rich repeat), IPR003591 (Leucine-rich repeat, typical subtype), IPR013210 (Leucine-rich repeat-containing N-terminal, type 2); GO:0005515 (protein binding);Dbxref=Gene3D:G3DSA:3.80.10.10,InterPro:IPR001611,InterPro:IPR003591,InterPro:IPR013210,PANTHER:PTHR24420,PANTHER:PTHR24420:SF445,PRINTS:PR00019,Pfam:PF00560,Pfam:PF08263,Pfam:PF13504,Pfam:PF1…
SW	na	Glyma.16G176700	Gm16	33804074	70488	after	33733586	33733586	ss715624628_ss715624628	WRKY family transcription factor; IPR003657 (DNA-binding WRKY); GO:0003700 (sequence-specific DNA binding transcription factor activity), GO:0043565 (sequence-specific DNA binding);Dbxref=Gene3D:G3DSA:2.20.25.80,InterPro:IPR003657,PANTHER:PTHR32096,PANTHER:PTHR32096:SF6,Pfam:PF03106,Prosite:PS50811,SMART:SM00774,Superfamily:SSF118290;Ontology_term=GO:0003700,GO:0006355,GO:0043565;
SW	na	Glyma.16G176800	Gm16	33815105	81519	after	33733586	33733586	ss715624628_ss715624628	receptor-like kinase; IPR001611 (Leucine-rich repeat), IPR003591 (Leucine-rich repeat, typical subtype), IPR013210 (Leucine-rich repeat-containing N-terminal, type 2); GO:0005515 (protein binding);Dbxref=Gene3D:G3DSA:3.80.10.10,InterPro:IPR001611,InterPro:IPR003591,InterPro:IPR013210,PANTHER:PTHR24420,PANTHER:PTHR24420:SF445,PRINTS:PR00019,Pfam:PF00560,Pfam:PF08263,Pfam:PF13855,Prosite:PS51450,SM…
SW	na	Glyma.16G176900	Gm16	33830915	97329	after	33733586	33733586	ss715624628_ss715624628	receptor-like protein kinase 2; IPR001611 (Leucine-rich repeat), IPR003591 (Leucine-rich repeat, typical subtype), IPR013210 (Leucine-rich repeat-containing N-terminal, type 2); GO:0005515 (protein binding);Dbxref=Gene3D:G3DSA:3.80.10.10,InterPro:IPR001611,InterPro:IPR003591,InterPro:IPR013210,PANTHER:PTHR24420,PANTHER:PTHR24420:SF445,PRINTS:PR00019,Pfam:PF00560,Pfam:PF08263,Pfam:PF13855,Prosite:…
SW	na	Glyma.19G151800	Gm19	41236188	99847	before	41336035	41336035	ss715635103_ss715635103	receptor-like kinase; IPR013210 (Leucine-rich repeat-containing N-terminal, type 2), IPR025875 (Leucine rich repeat 4);Dbxref=Gene3D:G3DSA:3.80.10.10,InterPro:IPR013210,InterPro:IPR025875,PANTHER:PTHR24420,Pfam:PF08263,Pfam:PF12799,Pfam:PF13504,Superfamily:SSF52058;
SW	na	Glyma.19G151900	Gm19	41242599	93436	before	41336035	41336035	ss715635103_ss715635103	histidine phosphotransfer protein 6; IPR008207 (Signal transduction histidine kinase, phosphotransfer (Hpt) domain); GO:0000160 (phosphorelay signal transduction system), GO:0004871 (signal transducer activity);Dbxref=Gene3D:G3DSA:1.20.120.160,InterPro:IPR008207,Pfam:PF01627,Prosite:PS50894,Superfamily:SSF47226;Ontology_term=GO:0000160,GO:0004871;
SW	na	Glyma.19G152000	Gm19	41248911	87124	before	41336035	41336035	ss715635103_ss715635103	breast carcinoma amplified sequence 3 protein; IPR015943 (WD40/YVTN repeat-like-containing domain), IPR022175 (Breast carcinoma amplified sequence 3); GO:0005515 (protein binding);Dbxref=Gene3D:G3DSA:2.130.10.10,InterPro:IPR001680,InterPro:IPR015943,InterPro:IPR017986,InterPro:IPR022175,PANTHER:PTHR13268,Pfam:PF00400,Pfam:PF12490,SMART:SM00320,Superfamily:SSF50978;Ontology_term=GO:0005515;
SW	na	Glyma.19G152100	Gm19	41263253	72782	before	41336035	41336035	ss715635103_ss715635103	Protein kinase family protein; IPR011009 (Protein kinase-like domain); GO:0004672 (protein kinase activity), GO:0004713 (protein tyrosine kinase activity), GO:0005524 (ATP binding), GO:0006468 (protein phosphorylation);Dbxref=Gene3D:G3DSA:1.10.510.10,Gene3D:G3DSA:3.30.200.20,InterPro:IPR000719,InterPro:IPR001245,InterPro:IPR008266,InterPro:IPR011009,InterPro:IPR017441,PANTHER:PTHR24420,Pfam:PF077…
SW	na	Glyma.19G152200	Gm19	41268323	67712	before	41336035	41336035	ss715635103_ss715635103	ATP-binding/protein serine/threonine kinase [Glycine max]; IPR011009 (Protein kinase-like domain), IPR013320 (Concanavalin A-like lectin/glucanase, subgroup); GO:0004672 (protein kinase activity), GO:0004674 (protein serine/threonine kinase activity), GO:0005524 (ATP binding), GO:0006468 (protein phosphorylation);Dbxref=Coils:Coil,Gene3D:G3DSA:1.10.510.10,Gene3D:G3DSA:2.60.120.200,Gene3D:G3DSA:3.…
SW	na	Glyma.19G152300	Gm19	41275166	60869	before	41336035	41336035	ss715635103_ss715635103	ATP-binding/protein serine/threonine kinase [Glycine max]; IPR011009 (Protein kinase-like domain), IPR013320 (Concanavalin A-like lectin/glucanase, subgroup); GO:0004672 (protein kinase activity), GO:0004674 (protein serine/threonine kinase activity), GO:0005524 (ATP binding), GO:0006468 (protein phosphorylation);Dbxref=Gene3D:G3DSA:1.10.510.10,Gene3D:G3DSA:2.60.120.200,Gene3D:G3DSA:3.30.200.20,I…
SW	na	Glyma.19G152400	Gm19	41282449	53586	before	41336035	41336035	ss715635103_ss715635103	sugar porter (SP) family MFS transporter; IPR005828 (General substrate transporter), IPR016196 (Major facilitator superfamily domain, general substrate transporter); GO:0005215 (transporter activity), GO:0006810 (transport), GO:0016020 (membrane), GO:0016021 (integral component of membrane), GO:0022857 (transmembrane transporter activity), GO:0022891 (substrate-specific transmembrane transporter …
SW	na	Glyma.19G152500	Gm19	41291738	44297	before	41336035	41336035	ss715635103_ss715635103	endonuclease/exonuclease/phosphatase family protein; IPR005135 (Endonuclease/exonuclease/phosphatase);Dbxref=Gene3D:G3DSA:3.60.10.10,InterPro:IPR005135,Pfam:PF03372,Superfamily:SSF56219;
SW	na	Glyma.19G152600	Gm19	41302295	33740	before	41336035	41336035	ss715635103_ss715635103	resistance to phytophthora 1;
SW	na	Glyma.19G152700	Gm19	41305194	30841	before	41336035	41336035	ss715635103_ss715635103	Exosome complex exonuclease RRP4 n=2 Tax=Papilionoideae RepID=B7FL19_MEDTR; IPR012340 (Nucleic acid-binding, OB-fold), IPR026699 (Exosome complex RNA-binding protein 1/RRP40/RRP4); GO:0000178 (exosome (RNase complex)), GO:0003723 (RNA binding);Dbxref=InterPro:IPR012340,InterPro:IPR022967,InterPro:IPR026699,PANTHER:PTHR21321,PANTHER:PTHR21321:SF2,SMART:SM00316,Superfamily:SSF110324,Superfamily:SSF…
SW	na	Glyma.19G152800	Gm19	41309796	26239	before	41336035	41336035	ss715635103_ss715635103	BSD domain-containing protein; IPR005607 (BSD);Dbxref=Coils:Coil,InterPro:IPR005607,PANTHER:PTHR16019,PANTHER:PTHR16019:SF4,Pfam:PF03909,Prosite:PS50858,SMART:SM00751,Superfamily:SSF140383;
SW	na	Glyma.19G152900	Gm19	41313733	22302	before	41336035	41336035	ss715635103_ss715635103	oxidoreductase, 2OG-Fe(II) oxygenase family protein; IPR005123 (Oxoglutarate/iron-dependent dioxygenase), IPR027450 (Alpha-ketoglutarate-dependent dioxygenase AlkB-like); GO:0016491 (oxidoreductase activity), GO:0055114 (oxidation-reduction process);Dbxref=Gene3D:G3DSA:2.60.120.590,InterPro:IPR005123,InterPro:IPR027450,PANTHER:PTHR31447,PANTHER:PTHR31447:SF0,Pfam:PF13532,Prosite:PS51471,Superfami…
SW	Glyma.19G153000	Glyma.19G153000	Gm19	41336264	229	after	41336035	41336035	ss715635103_ss715635103	uncharacterized protein LOC102668394 [Glycine max];
SW	na	Glyma.19G153100	Gm19	41346076	10041	after	41336035	41336035	ss715635103_ss715635103	hypothetical protein;
SW	na	Glyma.19G153200	Gm19	41358949	22914	after	41336035	41336035	ss715635103_ss715635103	GTP-binding elongation factor Tu family protein; IPR004541 (Translation elongation factor EFTu/EF1A, bacterial/organelle), IPR005225 (Small GTP-binding protein domain), IPR027417 (P-loop containing nucleoside triphosphate hydrolase); GO:0003746 (translation elongation factor activity), GO:0003924 (GTPase activity), GO:0005525 (GTP binding), GO:0005622 (intracellular), GO:0006414 (translational el…
SW	na	Glyma.19G153300	Gm19	41364549	28514	after	41336035	41336035	ss715635103_ss715635103	uncharacterized protein LOC100777424 isoform X2 [Glycine max];
SW	na	Glyma.19G153400	Gm19	41371425	35390	after	41336035	41336035	ss715635103_ss715635103	BTB-POZ and MATH domain 2; IPR008974 (TRAF-like), IPR011333 (BTB/POZ fold); GO:0005515 (protein binding);Dbxref=Gene3D:G3DSA:2.60.210.10,Gene3D:G3DSA:3.30.710.10,InterPro:IPR000210,InterPro:IPR002083,InterPro:IPR008974,InterPro:IPR011333,InterPro:IPR013069,PANTHER:PTHR26379,PANTHER:PTHR26379:SF83,Pfam:PF00651,Pfam:PF00917,Prosite:PS50097,Prosite:PS50144,SMART:SM00061,SMART:SM00225,Superfamily:SSF…
SW	na	Glyma.19G153500	Gm19	41376017	39982	after	41336035	41336035	ss715635103_ss715635103	U6 snRNA-associated Sm-like protein LSm2-like [Glycine max]; IPR010920 (Like-Sm (LSM) domain), IPR016654 (U6 snRNA-associated Sm-like protein LSm2); GO:0006397 (mRNA processing);Dbxref=Gene3D:G3DSA:2.30.30.100,InterPro:IPR001163,InterPro:IPR006649,InterPro:IPR010920,InterPro:IPR016654,PANTHER:PTHR13829,PIR:PIRSF016394,Pfam:PF01423,SMART:SM00651,Superfamily:SSF50182;Ontology_term=GO:0006397;
SW	na	Glyma.19G153600	Gm19	41382934	46899	after	41336035	41336035	ss715635103_ss715635103	mediator of RNA polymerase II transcription subunit 33A-like [Glycine max];
SW	na	Glyma.19G153700	Gm19	41388147	52112	after	41336035	41336035	ss715635103_ss715635103	debranching enzyme 1; IPR013780 (Glycosyl hydrolase, family 13, all-beta), IPR013783 (Immunoglobulin-like fold), IPR014756 (Immunoglobulin E-set), IPR015902 (Glycoside hydrolase, family 13), IPR017853 (Glycoside hydrolase, superfamily); GO:0003824 (catalytic activity), GO:0005975 (carbohydrate metabolic process), GO:0043169 (cation binding);Dbxref=Gene3D:G3DSA:2.60.40.10,Gene3D:G3DSA:2.60.40.1180…
SW	na	Glyma.19G153800	Gm19	41394310	58275	after	41336035	41336035	ss715635103_ss715635103	ERD (early-responsive to dehydration stress) family protein; IPR003864 (Domain of unknown function DUF221), IPR024078 (Putative deacetylase LmbE-like domain), IPR027815 (Domain of unknown function DUF4463); GO:0016020 (membrane);Dbxref=Gene3D:G3DSA:3.40.50.10320,InterPro:IPR003864,InterPro:IPR024078,InterPro:IPR027815,PANTHER:PTHR13018,PANTHER:PTHR13018:SF5,Pfam:PF02714,Pfam:PF13967,Pfam:PF14703;…
SW	na	Glyma.19G153900	Gm19	41420573	84538	after	41336035	41336035	ss715635103_ss715635103	HUA2-like protein 3-like isoform X2 [Glycine max]; IPR000313 (PWWP domain), IPR006569 (CID domain);Dbxref=Gene3D:G3DSA:2.30.30.160,InterPro:IPR000313,InterPro:IPR006569,PANTHER:PTHR12550,PANTHER:PTHR12550:SF5,Pfam:PF00855,Prosite:PS50812,Prosite:PS51391,SMART:SM00293,SMART:SM00582,Superfamily:SSF63748;
SW	na	Glyma.19G154000	Gm19	41424296	88261	after	41336035	41336035	ss715635103_ss715635103	hypothetical protein;
SW	na	Glyma.19G154100	Gm19	41432668	96633	after	41336035	41336035	ss715635103_ss715635103	glutathione peroxidase 4; IPR000889 (Glutathione peroxidase), IPR012336 (Thioredoxin-like fold); GO:0004602 (glutathione peroxidase activity), GO:0006979 (response to oxidative stress), GO:0055114 (oxidation-reduction process);Dbxref=Gene3D:G3DSA:3.40.30.10,InterPro:IPR000889,InterPro:IPR012336,PANTHER:PTHR11592,PANTHER:PTHR11592:SF0,PIR:PIRSF000303,PRINTS:PR01011,Pfam:PF00255,Prosite:PS00460,Pro…
SW	na	Glyma.19G162700	Gm19	42347233	99975	before	42447208	42447208	ss715635205_ss715635205	BET1P SFT1P-like protein 14A;panther=BET1-LIKE SNARE 1-1-RELATED,GOLGI SNARE BET1-RELATED;
SW	na	Glyma.19G162800	Gm19	42353678	93530	before	42447208	42447208	ss715635205_ss715635205	PBS lyase HEAT-like repeat,Poly(ADP-ribose) polymerase and DNA-Ligase Zn-finger region
SW	na	Glyma.19G162900	Gm19	42364400	82808	before	42447208	42447208	ss715635205_ss715635205	Protein of unknown function DUF260
SW	na	Glyma.19G163000	Gm19	42375334	71874	before	42447208	42447208	ss715635205_ss715635205	lateral organ boundaries-domain 29; Protein of unknown function DUF260
SW	na	Glyma.19G163100	Gm19	42393780	53428	before	42447208	42447208	ss715635205_ss715635205
SW	na	Glyma.19G163200	Gm19	42400683	46525	before	42447208	42447208	ss715635205_ss715635205	HR-like lesion-inducing protein-related
SW	na	Glyma.19G163300	Gm19	42407456	39752	before	42447208	42447208	ss715635205_ss715635205	arabidopsis_symbol=CPUORF7; serine threonine-protein kinase wnk (with no lysine)-related;
SW	Glyma.19G163400	Glyma.19G163400	Gm19	42433037	14171	before	42447208	42447208	ss715635205_ss715635205
SW	Glyma.19G163500	Glyma.19G163500	Gm19	42439580	7628	before	42447208	42447208	ss715635205_ss715635205	autophagy 9 (APG9)
SW	Glyma.19G163600	Glyma.19G163600	Gm19	42444836	2372	before	42447208	42447208	ss715635205_ss715635205	RING U-box superfamily protein; metal ion binding,zinc ion binding,ubiquitin-protein ligase activity,anaphase-promoting complex,protein binding
SW	Glyma.19G163700	Glyma.19G163700	Gm19	42450713	3505	after	42447208	42447208	ss715635205_ss715635205	Integrase-type DNA-binding superfamily protein; AP2 domain
SW	Glyma.19G163800	Glyma.19G163800	Gm19	42457082	9874	after	42447208	42447208	ss715635205_ss715635205	sequence-specific DNA binding transcription factor activity, regulation of transcription; AP2 domain; ethylene-responsive element binding factor 15
SW	Glyma.19G163900	Glyma.19G163900	Gm19	42464375	17167	after	42447208	42447208	ss715635205_ss715635205	ethylene response factor 1; pfam=AP2 domain
SW	na	Glyma.19G164000	Gm19	42485918	38710	after	42447208	42447208	ss715635205_ss715635205	Integrase-type DNA-binding superfamily protein
SW	na	Glyma.19G164100	Gm19	42496998	49790	after	42447208	42447208	ss715635205_ss715635205	AP2 domain; sequence-specific DNA binding transcription factor activity; ethylene response factor 1
SW	na	Glyma.19G164200	Gm19	42503108	55900	after	42447208	42447208	ss715635205_ss715635205
SW	na	Glyma.19G164300	Gm19	42523156	75948	after	42447208	42447208	ss715635205_ss715635205	transmembrane transporter activity, transmembrane transport, integral component of membrane; inorganic phosphate transporter
SW	na	Glyma.19G164400	Gm19	42528598	81390	after	42447208	42447208	ss715635205_ss715635205	actin depolymerizing factor 6
SW	na	Glyma.19G164500	Gm19	42534280	87072	after	42447208	42447208	ss715635205_ss715635205	Protein of unknown function DUF647; Vitamin B6 photo-protection and homoeostasis
SW	na	Glyma.19G164600	Gm19	42546371	99163	after	42447208	42447208	ss715635205_ss715635205	Myb-like DNA-binding domain; YB-LIKE DNA-BINDING PROTEIN MYB
SYP	na	Glyma.03G258400	Gm03	45287124	97963	before	45385087	45385087	ss715586641_ss715586641	uncharacterized protein At4g00950-like isoform X1 [Glycine max]; IPR007789 (Protein of unknown function DUF688);Dbxref=InterPro:IPR007789,Pfam:PF05097;
SYP	na	Glyma.03G258500	Gm03	45289825	95262	before	45385087	45385087	ss715586641_ss715586641	fiber protein Fb11;
SYP	na	Glyma.03G258600	Gm03	45293909	91178	before	45385087	45385087	ss715586641_ss715586641	uncharacterized protein LOC100805767 isoform X6 [Glycine max];
SYP	na	Glyma.03G258700	Gm03	45301858	83229	before	45385087	45385087	ss715586641_ss715586641	myb transcription factor; IPR009057 (Homeodomain-like); GO:0003677 (DNA binding), GO:0003682 (chromatin binding);Dbxref=Gene3D:G3DSA:1.10.10.60,InterPro:IPR001005,InterPro:IPR009057,InterPro:IPR017930,PANTHER:PTHR10641,PANTHER:PTHR10641:SF203,Pfam:PF00249,Prosite:PS51294,SMART:SM00717,Superfamily:SSF46689;Ontology_term=GO:0003677,GO:0003682;
SYP	na	Glyma.03G258800	Gm03	45319353	65734	before	45385087	45385087	ss715586641_ss715586641	dof zinc finger protein DOF2.1-like [Glycine max]; IPR003851 (Zinc finger, Dof-type); GO:0003677 (DNA binding);Dbxref=InterPro:IPR003851,PANTHER:PTHR31992,PANTHER:PTHR31992:SF1,Pfam:PF02701,Prosite:PS01361,Prosite:PS50884;Ontology_term=GO:0003677,GO:0006355;
SYP	na	Glyma.03G258900	Gm03	45324939	60148	before	45385087	45385087	ss715586641_ss715586641	NC domain-containing protein-related; IPR007053 (LRAT-like domain);Dbxref=InterPro:IPR007053,PANTHER:PTHR31364,PANTHER:PTHR31364:SF0,Pfam:PF04970;
SYP	na	Glyma.03G259000	Gm03	45332546	52541	before	45385087	45385087	ss715586641_ss715586641	L-fucokinase/GDP-L-fucose pyrophosphorylase; IPR006206 (Mevalonate/galactokinase), IPR012887 (L-fucokinase); GO:0005524 (ATP binding), GO:0005737 (cytoplasm), GO:0008152 (metabolic process), GO:0016301 (kinase activity);Dbxref=Gene3D:G3DSA:3.30.230.10,Gene3D:G3DSA:3.30.70.890,InterPro:IPR006204,InterPro:IPR006206,InterPro:IPR012887,InterPro:IPR013750,InterPro:IPR014721,InterPro:IPR020568,PANTHER:…
SYP	na	Glyma.03G259100	Gm03	45341485	43602	before	45385087	45385087	ss715586641_ss715586641	Calcium-binding EF-hand family protein; IPR011992 (EF-hand domain pair); GO:0005509 (calcium ion binding);Dbxref=Gene3D:G3DSA:1.10.238.10,InterPro:IPR002048,InterPro:IPR011992,InterPro:IPR018247,PANTHER:PTHR10891,PANTHER:PTHR10891:SF148,Pfam:PF13833,Prosite:PS00018,Prosite:PS50222,Superfamily:SSF47473;Ontology_term=GO:0005509;
SYP	na	Glyma.03G259200	Gm03	45346270	38817	before	45385087	45385087	ss715586641_ss715586641	GTP-binding nuclear protein Ran-3 [Glycine max]; IPR001806 (Small GTPase superfamily), IPR002041 (Ran GTPase), IPR005225 (Small GTP-binding protein domain), IPR024156 (Small GTPase superfamily, ARF type), IPR027417 (P-loop containing nucleoside triphosphate hydrolase); GO:0003924 (GTPase activity), GO:0005525 (GTP binding), GO:0005622 (intracellular), GO:0006184 (GTP catabolic process), GO:000688…
SYP	na	Glyma.03G259300	Gm03	45354579	30508	before	45385087	45385087	ss715586641_ss715586641	P-loop containing nucleoside triphosphate hydrolases superfamily protein; IPR025753 (AAA-type ATPase, N-terminal domain), IPR027417 (P-loop containing nucleoside triphosphate hydrolase); GO:0000166 (nucleotide binding), GO:0005524 (ATP binding), GO:0017111 (nucleoside-triphosphatase activity);Dbxref=Gene3D:G3DSA:3.40.50.300,InterPro:IPR003593,InterPro:IPR003959,InterPro:IPR025753,InterPro:IPR0274…
SYP	Glyma.03G259400	Glyma.03G259400	Gm03	45364648	20439	before	45385087	45385087	ss715586641_ss715586641	unknown protein; FUNCTIONS IN: molecular_function unknown; INVOLVED IN: biological_process unknown; LOCATED IN: chloroplast, chloroplast inner membrane; EXPRESSED IN: 23 plant structures; EXPRESSED DURING: 14 growth stages; Has 35333 Blast hits to 34131 proteins in 2444 species: Archae - 798; Bacteria - 22429; Metazoa - 974; Fungi - 991; Plants - 531; Viruses - 0; Other Eukaryotes - 9610 (source:…
SYP	Glyma.03G259500	Glyma.03G259500	Gm03	45370725	14362	before	45385087	45385087	ss715586641_ss715586641	uncharacterized protein LOC102663882 [Glycine max];
SYP	Glyma.03G259600	Glyma.03G259600	Gm03	45375059	10028	before	45385087	45385087	ss715586641_ss715586641	cytochrome b5-like heme/steroid-binding domain protein; IPR001199 (Cytochrome b5-like heme/steroid binding domain); GO:0020037 (heme binding);Dbxref=Gene3D:G3DSA:3.10.120.10,InterPro:IPR001199,InterPro:IPR018506,PANTHER:PTHR19359,PRINTS:PR00363,Pfam:PF00173,Prosite:PS00191,Prosite:PS50255,Superfamily:SSF55856;Ontology_term=GO:0020037;
SYP	Glyma.03G259700	Glyma.03G259700	Gm03	45381197	3890	before	45385087	45385087	ss715586641_ss715586641	SAUR-like auxin-responsive protein family; IPR003676 (Auxin-induced protein, ARG7);Dbxref=InterPro:IPR003676,PANTHER:PTHR31374,PANTHER:PTHR31374:SF1,Pfam:PF02519;
SYP	Glyma.03G259800	Glyma.03G259800	Gm03	45389007	3920	after	45385087	45385087	ss715586641_ss715586641	rho GTPase-activating protein 3-like [Glycine max]; IPR000095 (CRIB domain), IPR008936 (Rho GTPase activation protein); GO:0005622 (intracellular), GO:0007165 (signal transduction);Dbxref=Coils:Coil,Gene3D:G3DSA:1.10.555.10,Gene3D:G3DSA:3.90.810.10,InterPro:IPR000095,InterPro:IPR000198,InterPro:IPR008936,PANTHER:PTHR23177,PANTHER:PTHR23177:SF2,Pfam:PF00620,Pfam:PF00786,Prosite:PS50238,SMART:SM002…
SYP	Glyma.03G259900	Glyma.03G259900	Gm03	45396989	11902	after	45385087	45385087	ss715586641_ss715586641	Unknown protein;
SYP	Glyma.03G260000	Glyma.03G260000	Gm03	45396567	11480	after	45385087	45385087	ss715586641_ss715586641	probable protein S-acyltransferase 14-like isoform 1 [Glycine max]; IPR001594 (Zinc finger, DHHC-type, palmitoyltransferase); GO:0008270 (zinc ion binding);Dbxref=InterPro:IPR001594,PANTHER:PTHR22883,Pfam:PF01529,Prosite:PS50216;Ontology_term=GO:0008270;
SYP	na	Glyma.03G260100	Gm03	45403898	18811	after	45385087	45385087	ss715586641_ss715586641	transmembrane protein, putative;
SYP	na	Glyma.03G260200	Gm03	45411466	26379	after	45385087	45385087	ss715586641_ss715586641	protein kinase family protein; IPR020636 (Calcium/calmodulin-dependent/calcium-dependent protein kinase); GO:0004672 (protein kinase activity), GO:0005524 (ATP binding), GO:0006468 (protein phosphorylation), GO:0007165 (signal transduction);Dbxref=Gene3D:G3DSA:1.10.510.10,Gene3D:G3DSA:3.30.200.20,InterPro:IPR000719,InterPro:IPR002290,InterPro:IPR004041,InterPro:IPR011009,InterPro:IPR017441,InterP…
SYP	na	Glyma.03G260300	Gm03	45422121	37034	after	45385087	45385087	ss715586641_ss715586641	3-ketoacyl-CoA synthase 1; IPR012392 (Very-long-chain 3-ketoacyl-CoA synthase), IPR016039 (Thiolase-like); GO:0003824 (catalytic activity), GO:0006633 (fatty acid biosynthetic process), GO:0008152 (metabolic process), GO:0008610 (lipid biosynthetic process), GO:0016020 (membrane);Dbxref=Gene3D:G3DSA:3.40.47.10,InterPro:IPR012392,InterPro:IPR013601,InterPro:IPR013747,InterPro:IPR016038,InterPro:IP…
SYP	na	Glyma.03G260400	Gm03	45426592	41505	after	45385087	45385087	ss715586641_ss715586641	Unknown protein;
SYP	na	Glyma.03G260500	Gm03	45430846	45759	after	45385087	45385087	ss715586641_ss715586641	RNA-binding protein 24-A-like isoform X2 [Glycine max]; IPR012677 (Nucleotide-binding, alpha-beta plait); GO:0000166 (nucleotide binding), GO:0003676 (nucleic acid binding);Dbxref=Gene3D:G3DSA:3.30.70.330,InterPro:IPR000504,InterPro:IPR012677,PANTHER:PTHR24011,PANTHER:PTHR24011:SF134,Pfam:PF00076,Prosite:PS50102,SMART:SM00360,Superfamily:SSF54928;Ontology_term=GO:0000166,GO:0003676;
SYP	na	Glyma.03G260600	Gm03	45440855	55768	after	45385087	45385087	ss715586641_ss715586641	D-arabinono-1,4-lactone oxidase family protein; IPR007173 (D-arabinono-1,4-lactone oxidase), IPR010030 (Plant-specific FAD-dependent oxidoreductase), IPR016166 (FAD-binding, type 2); GO:0003824 (catalytic activity), GO:0008762 (UDP-N-acetylmuramate dehydrogenase activity), GO:0016020 (membrane), GO:0016491 (oxidoreductase activity), GO:0050660 (flavin adenine dinucleotide binding), GO:0055114 (ox…
SYP	na	Glyma.03G260700	Gm03	45452029	66942	after	45385087	45385087	ss715586641_ss715586641	uncharacterized protein LOC100777742 [Glycine max]; IPR025322 (Protein of unknown function DUF4228, plant);Dbxref=InterPro:IPR025322,Pfam:PF14009;
SYP	na	Glyma.03G260800	Gm03	45459203	74116	after	45385087	45385087	ss715586641_ss715586641	hypothetical protein;
SYP	na	Glyma.03G260900	Gm03	45462459	77372	after	45385087	45385087	ss715586641_ss715586641	60S acidic ribosomal protein family; IPR001813 (Ribosomal protein L10/L12); GO:0003735 (structural constituent of ribosome), GO:0005622 (intracellular), GO:0005840 (ribosome), GO:0006414 (translational elongation);Dbxref=HAMAP:MF_01478,InterPro:IPR001813,InterPro:IPR027534,PANTHER:PTHR21141,Pfam:PF00428;Ontology_term=GO:0003735,GO:0005622,GO:0005840,GO:0006414;
SYP	na	Glyma.03G261000	Gm03	45467494	82407	after	45385087	45385087	ss715586641_ss715586641	pyruvate dehydrogenase E1 component, alpha subunit; IPR017597 (Pyruvate dehydrogenase (acetyl-transferring) E1 component, alpha subunit, subgroup y); GO:0004739 (pyruvate dehydrogenase (acetyl-transferring) activity), GO:0006096 (glycolysis), GO:0008152 (metabolic process), GO:0043231 (intracellular membrane-bounded organelle), GO:0055114 (oxidation-reduction process);Dbxref=Coils:Coil,Gene3D:G3D…
SYP	na	Glyma.03G261100	Gm03	45472328	87241	after	45385087	45385087	ss715586641_ss715586641	conserved oligomeric Golgi complex subunit 4-like isoform X2 [Glycine max]; IPR013167 (Conserved oligomeric Golgi complex, subunit 4);Dbxref=Coils:Coil,InterPro:IPR013167,PANTHER:PTHR24016,PANTHER:PTHR24016:SF0,Pfam:PF08318,SMART:SM00762;
SYP	na	Glyma.03G261200	Gm03	45477450	92363	after	45385087	45385087	ss715586641_ss715586641	Pentatricopeptide repeat (PPR) superfamily protein; IPR002885 (Pentatricopeptide repeat), IPR011990 (Tetratricopeptide-like helical); GO:0005515 (protein binding);Dbxref=Gene3D:G3DSA:1.25.40.10,InterPro:IPR002885,InterPro:IPR011990,JCVI_TIGRFAMS:TIGR00756,PANTHER:PTHR24015,Pfam:PF01535,Pfam:PF12854,Pfam:PF13041,Prosite:PS51375,Superfamily:SSF48452;Ontology_term=GO:0005515;
SYP	na	Glyma.03G261300	Gm03	45483592	98505	after	45385087	45385087	ss715586641_ss715586641	response regulator 12; IPR010402 (CCT domain), IPR011006 (CheY-like superfamily); GO:0000156 (phosphorelay response regulator activity), GO:0000160 (phosphorelay signal transduction system), GO:0005515 (protein binding);Dbxref=Gene3D:G3DSA:3.40.50.2300,InterPro:IPR001789,InterPro:IPR010402,InterPro:IPR011006,PANTHER:PTHR26402,PANTHER:PTHR26402:SF375,Pfam:PF00072,Pfam:PF06203,Prosite:PS50110,Prosi…
SYP	na	Glyma.08G096800	Gm08	7421489	97423	before	7518912	7525546	ss715602684_ss715602688	peroxisomal (S)-2-hydroxy-acid oxidase GLO1; IPR012133 (Alpha-hydroxy acid dehydrogenase, FMN-dependent), IPR013785 (Aldolase-type TIM barrel); GO:0003824 (catalytic activity), GO:0010181 (FMN binding), GO:0016491 (oxidoreductase activity), GO:0055114 (oxidation-reduction process);Dbxref=Gene3D:G3DSA:3.20.20.70,InterPro:IPR000262,InterPro:IPR008259,InterPro:IPR012133,InterPro:IPR013785,PANTHER:PT…
SYP	na	Glyma.08G096900	Gm08	7425839	93073	before	7518912	7525546	ss715602684_ss715602688	Pentatricopeptide repeat (PPR) superfamily protein; IPR002885 (Pentatricopeptide repeat);Dbxref=InterPro:IPR002885,JCVI_TIGRFAMS:TIGR00756,PANTHER:PTHR24015,PANTHER:PTHR24015:SF136,Pfam:PF01535,Pfam:PF13041,Prosite:PS51375;
SYP	na	Glyma.08G097000	Gm08	7429768	89144	before	7518912	7525546	ss715602684_ss715602688	uncharacterized protein LOC100813444 isoform X3 [Glycine max];
SYP	na	Glyma.08G097100	Gm08	7433436	85476	before	7518912	7525546	ss715602684_ss715602688	peroxisomal (S)-2-hydroxy-acid oxidase-like [Glycine max]; IPR012133 (Alpha-hydroxy acid dehydrogenase, FMN-dependent), IPR013785 (Aldolase-type TIM barrel); GO:0003824 (catalytic activity), GO:0010181 (FMN binding), GO:0016491 (oxidoreductase activity), GO:0055114 (oxidation-reduction process);Dbxref=Gene3D:G3DSA:3.20.20.70,InterPro:IPR000262,InterPro:IPR012133,InterPro:IPR013785,PANTHER:PTHR105…
SYP	na	Glyma.08G097200	Gm08	7436857	82055	before	7518912	7525546	ss715602684_ss715602688	peroxisomal (S)-2-hydroxy-acid oxidase GLO1-like [Glycine max]; IPR013785 (Aldolase-type TIM barrel); GO:0003824 (catalytic activity), GO:0016491 (oxidoreductase activity);Dbxref=Gene3D:G3DSA:3.20.20.70,InterPro:IPR000262,InterPro:IPR013785,Pfam:PF01070,Superfamily:SSF51395;Ontology_term=GO:0003824,GO:0016491;
SYP	na	Glyma.08G097300	Gm08	7441023	77889	before	7518912	7525546	ss715602684_ss715602688	peroxisomal (S)-2-hydroxy-acid oxidase GLO1; IPR012133 (Alpha-hydroxy acid dehydrogenase, FMN-dependent), IPR013785 (Aldolase-type TIM barrel); GO:0003824 (catalytic activity), GO:0010181 (FMN binding), GO:0016491 (oxidoreductase activity), GO:0055114 (oxidation-reduction process);Dbxref=Gene3D:G3DSA:3.20.20.70,InterPro:IPR000262,InterPro:IPR008259,InterPro:IPR012133,InterPro:IPR013785,PANTHER:PT…
SYP	na	Glyma.08G097400	Gm08	7447736	71176	before	7518912	7525546	ss715602684_ss715602688	receptor-like protein kinase 2; IPR003591 (Leucine-rich repeat, typical subtype), IPR025875 (Leucine rich repeat 4);Dbxref=Gene3D:G3DSA:3.80.10.10,InterPro:IPR003591,InterPro:IPR025875,PANTHER:PTHR24420,PRINTS:PR00019,Pfam:PF12799,Pfam:PF13855,SMART:SM00369,Superfamily:SSF52058;
SYP	na	Glyma.08G097500	Gm08	7457518	61394	before	7518912	7525546	ss715602684_ss715602688	uncharacterized protein LOC102667288 [Glycine max]; IPR008480 (Protein of unknown function DUF761, plant);Dbxref=InterPro:IPR008480,Pfam:PF05553;
SYP	na	Glyma.08G097600	Gm08	7462073	56839	before	7518912	7525546	ss715602684_ss715602688	HAT family dimerisation domain containing protein n=3 Tax=Oryza sativa subsp. japonica RepID=Q7XH61_ORYSJ; IPR008906 (HAT dimerisation domain, C-terminal), IPR012337 (Ribonuclease H-like domain), IPR025525 (Domain of unknown function DUF4413); GO:0003676 (nucleic acid binding), GO:0046983 (protein dimerization activity);Dbxref=InterPro:IPR008906,InterPro:IPR012337,InterPro:IPR025525,PANTHER:PTHR2…
SYP	na	Glyma.08G097700	Gm08	7472291	46621	before	7518912	7525546	ss715602684_ss715602688	RNA-binding KH domain-containing protein; IPR004087 (K Homology domain); GO:0003723 (RNA binding);Dbxref=Gene3D:G3DSA:3.30.1370.10,InterPro:IPR004087,InterPro:IPR004088,PANTHER:PTHR10288,PANTHER:PTHR10288:SF108,Pfam:PF00013,Prosite:PS50084,SMART:SM00322,Superfamily:SSF54791;Ontology_term=GO:0003723;
SYP	na	Glyma.08G097800	Gm08	7482331	36581	before	7518912	7525546	ss715602684_ss715602688	ornithine-delta-aminotransferase; IPR005814 (Aminotransferase class-III), IPR015424 (Pyridoxal phosphate-dependent transferase); GO:0003824 (catalytic activity), GO:0008483 (transaminase activity), GO:0030170 (pyridoxal phosphate binding);Dbxref=Gene3D:G3DSA:3.40.640.10,Gene3D:G3DSA:3.90.1150.10,InterPro:IPR005814,InterPro:IPR010164,InterPro:IPR015421,InterPro:IPR015422,InterPro:IPR015424,JCVI_TI…
SYP	na	Glyma.08G097900	Gm08	7492256	26656	before	7518912	7525546	ss715602684_ss715602688	transcription factor TCP2-like isoform X4 [Glycine max]; IPR005333 (Transcription factor, TCP);Dbxref=Coils:Coil,InterPro:IPR005333,InterPro:IPR017887,InterPro:IPR017888,Pfam:PF03634,Prosite:PS51369,Prosite:PS51370;
SYP	na	Glyma.08G098000	Gm08	7511811	7101	before	7518912	7525546	ss715602684_ss715602688	F-box and associated interaction domains-containing protein; IPR001810 (F-box domain), IPR011043 (Galactose oxidase/kelch, beta-propeller), IPR017451 (F-box associated interaction domain); GO:0005515 (protein binding);Dbxref=Gene3D:G3DSA:1.20.1280.50,InterPro:IPR001810,InterPro:IPR011043,InterPro:IPR017451,JCVI_TIGRFAMS:TIGR01640,PANTHER:PTHR32133,Pfam:PF00646,Prosite:PS50181,SMART:SM00256,Superf…
SYP	Glyma.08G098100	Glyma.08G098100	Gm08	7518225	687	before	7518912	7525546	ss715602684_ss715602688	Pentatricopeptide repeat (PPR) superfamily protein; IPR002885 (Pentatricopeptide repeat), IPR011990 (Tetratricopeptide-like helical); GO:0005515 (protein binding);Dbxref=Gene3D:G3DSA:1.25.40.10,InterPro:IPR002885,InterPro:IPR011990,JCVI_TIGRFAMS:TIGR00756,PANTHER:PTHR24015,Pfam:PF01535,Pfam:PF12854,Pfam:PF13041,Pfam:PF13812,Prosite:PS51375,Superfamily:SSF48452,Superfamily:SSF81901;Ontology_term=G…
SYP	Glyma.08G098200	Glyma.08G098200	Gm08	7523639	1907	between	7518912	7525546	ss715602684_ss715602688	sugar transporter 6; IPR005828 (General substrate transporter), IPR016196 (Major facilitator superfamily domain, general substrate transporter); GO:0016021 (integral component of membrane), GO:0022857 (transmembrane transporter activity), GO:0055085 (transmembrane transport);Dbxref=Gene3D:G3DSA:1.20.1250.20,InterPro:IPR005828,InterPro:IPR016196,PANTHER:PTHR24063,PANTHER:PTHR24063:SF171,Pfam:PF000…
SYP	Glyma.08G098300	Glyma.08G098300	Gm08	7524901	645	between	7518912	7525546	ss715602684_ss715602688	inositol transporter 2;Dbxref=PANTHER:PTHR24063,PANTHER:PTHR24063:SF171;
SYP	Glyma.08G098400	Glyma.08G098400	Gm08	7529214	3668	after	7518912	7525546	ss715602684_ss715602688	Membrane transporter D1 n=3 Tax=Andropogoneae RepID=B6U4Q3_MAIZE; IPR005828 (General substrate transporter), IPR016196 (Major facilitator superfamily domain, general substrate transporter); GO:0005215 (transporter activity), GO:0006810 (transport), GO:0016020 (membrane), GO:0016021 (integral component of membrane), GO:0022857 (transmembrane transporter activity), GO:0022891 (substrate-specific tr…
SYP	na	Glyma.08G098500	Gm08	7549097	23551	after	7518912	7525546	ss715602684_ss715602688	Membrane transporter D1 n=3 Tax=Andropogoneae RepID=B6U4Q3_MAIZE; IPR005828 (General substrate transporter), IPR016196 (Major facilitator superfamily domain, general substrate transporter); GO:0005215 (transporter activity), GO:0006810 (transport), GO:0016020 (membrane), GO:0016021 (integral component of membrane), GO:0022857 (transmembrane transporter activity), GO:0022891 (substrate-specific tr…
SYP	na	Glyma.08G098600	Gm08	7555951	30405	after	7518912	7525546	ss715602684_ss715602688	uncharacterized protein LOC102667419 [Glycine max];
SYP	na	Glyma.08G098700	Gm08	7561421	35875	after	7518912	7525546	ss715602684_ss715602688	probable dolichyl pyrophosphate Glc1Man9GlcNAc2 alpha-1,3-glucosyltransferase [Glycine max]; IPR004856 (Glycosyl transferase, ALG6/ALG8); GO:0005789 (endoplasmic reticulum membrane);Dbxref=InterPro:IPR004856,PANTHER:PTHR12413,PANTHER:PTHR12413:SF0,Pfam:PF03155;Ontology_term=GO:0005789,GO:0016758;
SYP	na	Glyma.08G098800	Gm08	7565798	40252	after	7518912	7525546	ss715602684_ss715602688	Unknown protein;
SYP	na	Glyma.08G098900	Gm08	7570281	44735	after	7518912	7525546	ss715602684_ss715602688	transmembrane protein, putative;
SYP	na	Glyma.08G099000	Gm08	7581549	56003	after	7518912	7525546	ss715602684_ss715602688	hypothetical protein;
SYP	na	Glyma.08G099100	Gm08	7581935	56389	after	7518912	7525546	ss715602684_ss715602688	Unknown protein;
SYP	na	Glyma.08G099200	Gm08	7588880	63334	after	7518912	7525546	ss715602684_ss715602688	Urb2/Npa2 family protein; IPR018849 (Nucleolar 27S pre-rRNA processing, Urb2/Npa2, C-terminal);Dbxref=Coils:Coil,InterPro:IPR018849,Pfam:PF10441;
SYP	na	Glyma.08G099300	Gm08	7595253	69707	after	7518912	7525546	ss715602684_ss715602688	DEAD-box ATP-dependent RNA helicase; IPR014001 (Helicase, superfamily 1/2, ATP-binding domain), IPR027417 (P-loop containing nucleoside triphosphate hydrolase); GO:0003676 (nucleic acid binding), GO:0005524 (ATP binding), GO:0008026 (ATP-dependent helicase activity);Dbxref=Gene3D:G3DSA:3.40.50.300,InterPro:IPR000629,InterPro:IPR011545,InterPro:IPR014001,InterPro:IPR027417,PANTHER:PTHR24031,PANTHE…
SYP	na	Glyma.08G099400	Gm08	7600037	74491	after	7518912	7525546	ss715602684_ss715602688	protein kinase family protein; IPR011009 (Protein kinase-like domain); GO:0004672 (protein kinase activity), GO:0005524 (ATP binding), GO:0006468 (protein phosphorylation);Dbxref=Gene3D:G3DSA:1.10.510.10,Gene3D:G3DSA:3.30.200.20,InterPro:IPR000719,InterPro:IPR002290,InterPro:IPR011009,InterPro:IPR017441,PANTHER:PTHR24343,PANTHER:PTHR24343:SF66,Pfam:PF00069,Prosite:PS00107,Prosite:PS50011,SMART:SM…
SYP	na	Glyma.08G099500	Gm08	7610319	84773	after	7518912	7525546	ss715602684_ss715602688	zinc ion-binding protein; IPR012935 (Zinc finger, C3HC-like); GO:0005634 (nucleus), GO:0008270 (zinc ion binding);Dbxref=Coils:Coil,InterPro:IPR012935,PANTHER:PTHR15835,PANTHER:PTHR15835:SF4,Pfam:PF07967;Ontology_term=GO:0005634,GO:0008270;
SYP	na	Glyma.08G099600	Gm08	7618060	92514	after	7518912	7525546	ss715602684_ss715602688	auxilin-like protein 1-like isoform X1 [Glycine max]; IPR001623 (DnaJ domain);Dbxref=Gene3D:G3DSA:1.10.287.110,InterPro:IPR001623,PANTHER:PTHR23172,PANTHER:PTHR23172:SF28,Pfam:PF00226,Superfamily:SSF46565;
SYP	na	Glyma.09G038400	Gm09	3217061	94471	before	3311532	3311532	ss715603626_ss715603626	Unknown protein;
SYP	na	Glyma.09G038500	Gm09	3220704	90828	before	3311532	3311532	ss715603626_ss715603626	chitinase-like protein 2; IPR016283 (Glycoside hydrolase, family 19), IPR023346 (Lysozyme-like domain); GO:0004568 (chitinase activity), GO:0005975 (carbohydrate metabolic process), GO:0006032 (chitin catabolic process), GO:0016998 (cell wall macromolecule catabolic process);Dbxref=Gene3D:G3DSA:1.10.530.10,InterPro:IPR000726,InterPro:IPR016283,InterPro:IPR023346,PANTHER:PTHR22595,PANTHER:PTHR2259…
SYP	na	Glyma.09G038600	Gm09	3239832	71700	before	3311532	3311532	ss715603626_ss715603626	beta-xylosidase 1; IPR002772 (Glycoside hydrolase family 3 C-terminal domain), IPR017853 (Glycoside hydrolase, superfamily), IPR026891 (Fibronectin type III-like domain), IPR026892 (Glycoside hydrolase family 3); GO:0005975 (carbohydrate metabolic process);Dbxref=Gene3D:G3DSA:3.20.20.300,Gene3D:G3DSA:3.40.50.1700,InterPro:IPR001764,InterPro:IPR002772,InterPro:IPR017853,InterPro:IPR026891,InterPro…
SYP	na	Glyma.09G038700	Gm09	3246501	65031	before	3311532	3311532	ss715603626_ss715603626	cAMP-regulated phosphoprotein-like protein; IPR006760 (Endosulphine);Dbxref=InterPro:IPR006760,Pfam:PF04667;
SYP	na	Glyma.09G038800	Gm09	3252816	58716	before	3311532	3311532	ss715603626_ss715603626	Glycine-rich protein family;
SYP	na	Glyma.09G038900	Gm09	3265690	45842	before	3311532	3311532	ss715603626_ss715603626	myb transcription factor; IPR009057 (Homeodomain-like); GO:0003677 (DNA binding), GO:0003682 (chromatin binding);Dbxref=Gene3D:G3DSA:1.10.10.60,InterPro:IPR001005,InterPro:IPR009057,InterPro:IPR017930,PANTHER:PTHR10641,PANTHER:PTHR10641:SF203,Pfam:PF00249,Prosite:PS51294,SMART:SM00717,Superfamily:SSF46689;Ontology_term=GO:0003677,GO:0003682;
SYP	na	Glyma.09G039000	Gm09	3273751	37781	before	3311532	3311532	ss715603626_ss715603626	uncharacterized protein LOC100777900 isoform X3 [Glycine max]; IPR025486 (Domain of unknown function DUF4378);Dbxref=InterPro:IPR025486,PANTHER:PTHR21726,PANTHER:PTHR21726:SF25,Pfam:PF14309,Pfam:PF14383;
SYP	na	Glyma.09G039100	Gm09	3279399	32133	before	3311532	3311532	ss715603626_ss715603626	Unknown protein;
SYP	Glyma.09G039200	Glyma.09G039200	Gm09	3282346	29186	before	3311532	3311532	ss715603626_ss715603626	zinc finger protein 6; IPR007087 (Zinc finger, C2H2); GO:0046872 (metal ion binding);Dbxref=InterPro:IPR007087,PANTHER:PTHR10042,PANTHER:PTHR10042:SF14,Prosite:PS00028,Prosite:PS50157,Superfamily:SSF57667;Ontology_term=GO:0046872;
SYP	Glyma.09G039300	Glyma.09G039300	Gm09	3298270	13262	before	3311532	3311532	ss715603626_ss715603626	protein FAR1-RELATED SEQUENCE 11-like isoform X1 [Glycine max]; IPR004330 (FAR1 DNA binding domain), IPR007527 (Zinc finger, SWIM-type), IPR018289 (MULE transposase domain); GO:0008270 (zinc ion binding);Dbxref=InterPro:IPR004330,InterPro:IPR006564,InterPro:IPR007527,InterPro:IPR018289,PANTHER:PTHR31669,PANTHER:PTHR31669:SF0,Pfam:PF03101,Pfam:PF04434,Pfam:PF10551,Prosite:PS50966,SMART:SM00575;Ont…
SYP	Glyma.09G039400	Glyma.09G039400	Gm09	3301365	10167	before	3311532	3311532	ss715603626_ss715603626	hypothetical protein;
SYP	Glyma.09G039500	Glyma.09G039500	Gm09	3306120	5412	before	3311532	3311532	ss715603626_ss715603626	transmembrane protein, putative; IPR009606 (Protein of unknown function DUF1218);Dbxref=InterPro:IPR009606,PANTHER:PTHR31769,PANTHER:PTHR31769:SF0,Pfam:PF06749;
SYP	Glyma.09G039600	Glyma.09G039600	Gm09	3313419	1887	after	3311532	3311532	ss715603626_ss715603626	importin subunit alpha-1b; IPR002652 (Importin-alpha, importin-beta-binding domain), IPR016024 (Armadillo-type fold), IPR024931 (Importin subunit alpha); GO:0005488 (binding), GO:0005515 (protein binding), GO:0005634 (nucleus), GO:0005737 (cytoplasm), GO:0006606 (protein import into nucleus), GO:0008565 (protein transporter activity);Dbxref=Gene3D:G3DSA:1.25.10.10,InterPro:IPR000225,InterPro:IPR0…
SYP	na	Glyma.09G039700	Gm09	3315808	4276	after	3311532	3311532	ss715603626_ss715603626	Unknown protein;
SYP	na	Glyma.09G039800	Gm09	3323972	12440	after	3311532	3311532	ss715603626_ss715603626	extensin-2-like [Glycine max];
SYP	na	Glyma.09G039900	Gm09	3332968	21436	after	3311532	3311532	ss715603626_ss715603626	Cell wall protein-like n=3 Tax=Oryza RepID=Q8H3Y9_ORYSJ; IPR006918 (COBRA, plant), IPR008965 (Carbohydrate-binding domain); GO:0010215 (cellulose microfibril organization), GO:0016049 (cell growth), GO:0030246 (carbohydrate binding), GO:0031225 (anchored component of membrane);Dbxref=InterPro:IPR006918,InterPro:IPR008965,PANTHER:PTHR31052,PANTHER:PTHR31052:SF0,Pfam:PF04833,Superfamily:SSF49384;On…
SYP	na	Glyma.09G040000	Gm09	3337942	26410	after	3311532	3311532	ss715603626_ss715603626	two-component response regulator ARR2-like [Glycine max]; IPR009057 (Homeodomain-like), IPR011006 (CheY-like superfamily), IPR017053 (Response regulator, plant B-type); GO:0000156 (phosphorelay response regulator activity), GO:0000160 (phosphorelay signal transduction system), GO:0003677 (DNA binding), GO:0003682 (chromatin binding);Dbxref=Gene3D:G3DSA:1.10.10.60,Gene3D:G3DSA:3.40.50.2300,InterPr…
SYP	na	Glyma.09G040100	Gm09	3348160	36628	after	3311532	3311532	ss715603626_ss715603626	Cytochrome c oxidase subunit 2 n=2 Tax=Phaseoleae RepID=Q9SE66_9FABA; IPR008972 (Cupredoxin), IPR014222 (Cytochrome c oxidase, subunit II); GO:0004129 (cytochrome-c oxidase activity), GO:0005507 (copper ion binding), GO:0016020 (membrane), GO:0016021 (integral component of membrane), GO:0016491 (oxidoreductase activity), GO:0022900 (electron transport chain);Dbxref=Gene3D:G3DSA:1.10.287.90,Gene3D…
SYP	na	Glyma.09G040200	Gm09	3355428	43896	after	3311532	3311532	ss715603626_ss715603626	drought-induced 19; IPR008598 (Drought induced 19 protein-like, zinc-binding domain), IPR027935 (Protein dehydration-induced 19, C-terminal);Dbxref=InterPro:IPR008598,InterPro:IPR027935,PANTHER:PTHR31875,PANTHER:PTHR31875:SF0,Pfam:PF05605,Pfam:PF14571;
SYP	na	Glyma.09G040300	Gm09	3359467	47935	after	3311532	3311532	ss715603626_ss715603626	Protein of unknown function (DUF789); IPR008507 (Protein of unknown function DUF789);Dbxref=Coils:Coil,InterPro:IPR008507,PANTHER:PTHR31343,PANTHER:PTHR31343:SF0,Pfam:PF05623;
SYP	na	Glyma.09G040400	Gm09	3365898	54366	after	3311532	3311532	ss715603626_ss715603626	disease-resistance response protein; IPR000916 (Bet v I domain), IPR023393 (START-like domain), IPR024949 (Bet v I type allergen); GO:0006952 (defense response), GO:0009607 (response to biotic stimulus);Dbxref=Gene3D:G3DSA:3.30.530.20,InterPro:IPR000916,InterPro:IPR023393,InterPro:IPR024948,InterPro:IPR024949,PRINTS:PR00634,Pfam:PF00407,Prosite:PS00451,SMART:SM01037,Superfamily:SSF55961;Ontology_…
SYP	na	Glyma.09G040500	Gm09	3371125	59593	after	3311532	3311532	ss715603626_ss715603626	disease-resistance response protein; IPR000916 (Bet v I domain), IPR023393 (START-like domain), IPR024949 (Bet v I type allergen); GO:0006952 (defense response), GO:0009607 (response to biotic stimulus);Dbxref=Gene3D:G3DSA:3.30.530.20,InterPro:IPR000916,InterPro:IPR023393,InterPro:IPR024949,PRINTS:PR00634,Pfam:PF00407,Prosite:PS00451,Superfamily:SSF55961;Ontology_term=GO:0006952,GO:0009607;
SYP	na	Glyma.09G040600	Gm09	3387180	75648	after	3311532	3311532	ss715603626_ss715603626	disease-resistance response protein; IPR000916 (Bet v I domain), IPR023393 (START-like domain), IPR024949 (Bet v I type allergen); GO:0006952 (defense response), GO:0009607 (response to biotic stimulus);Dbxref=Gene3D:G3DSA:3.30.530.20,InterPro:IPR000916,InterPro:IPR023393,InterPro:IPR024949,PRINTS:PR00634,Pfam:PF00407,Superfamily:SSF55961;Ontology_term=GO:0006952,GO:0009607;
SYP	na	Glyma.09G040700	Gm09	3392902	81370	after	3311532	3311532	ss715603626_ss715603626	melanoma-associated antigen 10-like isoform X3 [Glycine max]; IPR002190 (MAGE protein);Dbxref=InterPro:IPR002190,PANTHER:PTHR11736,PANTHER:PTHR11736:SF6,Pfam:PF01454,Prosite:PS50838;
SYP	na	Glyma.09G040800	Gm09	3398490	86958	after	3311532	3311532	ss715603626_ss715603626	disease-resistance response protein; IPR000916 (Bet v I domain), IPR023393 (START-like domain), IPR024949 (Bet v I type allergen); GO:0006952 (defense response), GO:0009607 (response to biotic stimulus);Dbxref=Gene3D:G3DSA:3.30.530.20,InterPro:IPR000916,InterPro:IPR023393,InterPro:IPR024949,PRINTS:PR00634,Pfam:PF00407,Superfamily:SSF55961;Ontology_term=GO:0006952,GO:0009607;
SYP	na	Glyma.09G040900	Gm09	3403508	91976	after	3311532	3311532	ss715603626_ss715603626	disease-resistance response protein; IPR000916 (Bet v I domain), IPR023393 (START-like domain), IPR024949 (Bet v I type allergen); GO:0006952 (defense response), GO:0009607 (response to biotic stimulus);Dbxref=Gene3D:G3DSA:3.30.530.20,InterPro:IPR000916,InterPro:IPR023393,InterPro:IPR024949,PRINTS:PR00634,Pfam:PF00407,Superfamily:SSF55961;Ontology_term=GO:0006952,GO:0009607;
SYP	na	Glyma.09G041000	Gm09	3406977	95445	after	3311532	3311532	ss715603626_ss715603626	probable polygalacturonase-like [Glycine max]; IPR000743 (Glycoside hydrolase, family 28), IPR011050 (Pectin lyase fold/virulence factor); GO:0004650 (polygalacturonase activity), GO:0005975 (carbohydrate metabolic process);Dbxref=Gene3D:G3DSA:2.160.20.10,InterPro:IPR000743,InterPro:IPR011050,InterPro:IPR012334,PANTHER:PTHR31339,PANTHER:PTHR31339:SF0,Pfam:PF00295,Superfamily:SSF51126;Ontology_ter…
SYP	na	Glyma.09G124900	Gm09	30853220	94831	before	30948051	30948051	ss715603479_ss715603479	uncharacterized protein LOC102669029 [Glycine max];
SYP	na	Glyma.09G125000	Gm09	30853197	94854	before	30948051	30948051	ss715603479_ss715603479	nucleolar complex protein 4 homolog [Glycine max];
SYP	na	Glyma.09G125100	Gm09	30860900	87151	before	30948051	30948051	ss715603479_ss715603479	nucleolar complex protein 4 homolog [Glycine max];
SYP	na	Glyma.09G125200	Gm09	30864393	83658	before	30948051	30948051	ss715603479_ss715603479	uncharacterized protein LOC102669029 [Glycine max];
SYP	na	Glyma.09G125300	Gm09	30872812	75239	before	30948051	30948051	ss715603479_ss715603479	nucleolar complex protein 4 homolog [Glycine max];
SYP	na	Glyma.09G125400	Gm09	31028567	80516	after	30948051	30948051	ss715603479_ss715603479	uncharacterized protein LOC102669160 [Glycine max]; IPR013083 (Zinc finger, RING/FYVE/PHD-type);Dbxref=Coils:Coil,Gene3D:G3DSA:3.30.40.10,InterPro:IPR011011,InterPro:IPR013083,InterPro:IPR019786,Prosite:PS01359,Superfamily:SSF57903;
SYP	na	Glyma.09G125500	Gm09	31039581	91530	after	30948051	30948051	ss715603479_ss715603479	transmembrane protein, putative;
SYP	na	Glyma.09G125600	Gm09	31047652	99601	after	30948051	30948051	ss715603479_ss715603479	uncharacterized protein LOC100776750 isoform X6 [Glycine max];
SYP	na	Glyma.13G250100	Gm13	35771484	98547	before	35870031	35870031	ss715615670_ss715615670	Protein of unknown function, DUF538; IPR007493 (Protein of unknown function DUF538);Dbxref=Gene3D:G3DSA:2.30.240.10,InterPro:IPR007493,PANTHER:PTHR31676,PANTHER:PTHR31676:SF1,Pfam:PF04398,Superfamily:SSF141562;
SYP	na	Glyma.13G250200	Gm13	35771816	98215	before	35870031	35870031	ss715615670_ss715615670	transcription factor DYSFUNCTIONAL TAPETUM 1-like [Glycine max];
SYP	na	Glyma.13G250300	Gm13	35775062	94969	before	35870031	35870031	ss715615670_ss715615670	transcription factor DYSFUNCTIONAL TAPETUM 1-like [Glycine max]; IPR011598 (Myc-type, basic helix-loop-helix (bHLH) domain); GO:0046983 (protein dimerization activity);Dbxref=Coils:Coil,Gene3D:G3DSA:4.10.280.10,InterPro:IPR011598,PANTHER:PTHR31945,PANTHER:PTHR31945:SF1,Pfam:PF00010,Prosite:PS50888,SMART:SM00353,Superfamily:SSF47459;Ontology_term=GO:0046983;
SYP	na	Glyma.13G250400	Gm13	35792126	77905	before	35870031	35870031	ss715615670_ss715615670	terpene synthase 14; IPR008930 (Terpenoid cyclases/protein prenyltransferase alpha-alpha toroid), IPR008949 (Terpenoid synthase); GO:0000287 (magnesium ion binding), GO:0008152 (metabolic process), GO:0010333 (terpene synthase activity), GO:0016829 (lyase activity);Dbxref=Gene3D:G3DSA:1.10.600.10,Gene3D:G3DSA:1.50.30.10,InterPro:IPR001906,InterPro:IPR005630,InterPro:IPR008930,InterPro:IPR008949,P…
SYP	na	Glyma.13G250500	Gm13	35798128	71903	before	35870031	35870031	ss715615670_ss715615670	BTB/POZ domain-containing protein [Glycine max]; IPR027356 (NPH3 domain);Dbxref=InterPro:IPR027356,PANTHER:PTHR32370,Pfam:PF03000,Prosite:PS51649;
SYP	na	Glyma.13G250600	Gm13	35805442	64589	before	35870031	35870031	ss715615670_ss715615670	Unknown protein;
SYP	na	Glyma.13G250700	Gm13	35807340	62691	before	35870031	35870031	ss715615670_ss715615670	unknown protein;
SYP	na	Glyma.13G250800	Gm13	35810537	59494	before	35870031	35870031	ss715615670_ss715615670	C2H2-like zinc finger protein; IPR007087 (Zinc finger, C2H2), IPR012317 (Poly(ADP-ribose) polymerase, catalytic domain); GO:0003950 (NAD+ ADP-ribosyltransferase activity), GO:0046872 (metal ion binding);Dbxref=Coils:Coil,Gene3D:G3DSA:3.90.228.10,InterPro:IPR007087,InterPro:IPR012317,PANTHER:PTHR31681,PANTHER:PTHR31681:SF0,Prosite:PS00028,Superfamily:SSF56399;Ontology_term=GO:0003950,GO:0046872;
SYP	na	Glyma.13G250900	Gm13	35820335	49696	before	35870031	35870031	ss715615670_ss715615670	Ribonuclease E inhibitor RraA/Dimethylmenaquinone methyltransferase; IPR005493 (Ribonuclease E inhibitor RraA/Dimethylmenaquinone methyltransferase), IPR010203 (Regulator of ribonuclease activity A); GO:0008428 (ribonuclease inhibitor activity), GO:0051252 (regulation of RNA metabolic process);Dbxref=Gene3D:G3DSA:3.50.30.40,InterPro:IPR005493,InterPro:IPR010203,JCVI_TIGRFAMS:TIGR01935,Pfam:PF0373…
SYP	na	Glyma.13G251000	Gm13	35824150	45881	before	35870031	35870031	ss715615670_ss715615670	DNA-binding storekeeper protein-related transcriptional regulator; IPR007592 (Protein of unknown function DUF573);Dbxref=Coils:Coil,InterPro:IPR007592,PANTHER:PTHR31662,PANTHER:PTHR31662:SF0,Pfam:PF04504;
SYP	Glyma.13G251100	Glyma.13G251100	Gm13	35833413	36618	before	35870031	35870031	ss715615670_ss715615670	ATP binding microtubule motor family protein; IPR001752 (Kinesin, motor domain), IPR027417 (P-loop containing nucleoside triphosphate hydrolase), IPR027640 (Kinesin-like protein); GO:0003777 (microtubule motor activity), GO:0005524 (ATP binding), GO:0005871 (kinesin complex), GO:0007018 (microtubule-based movement), GO:0008017 (microtubule binding);Dbxref=Coils:Coil,Gene3D:G3DSA:3.40.850.10,Inter…
SYP	Glyma.13G251200	Glyma.13G251200	Gm13	35842267	27764	before	35870031	35870031	ss715615670_ss715615670	Thioredoxin superfamily protein; IPR005746 (Thioredoxin), IPR012336 (Thioredoxin-like fold); GO:0006662 (glycerol ether metabolic process), GO:0015035 (protein disulfide oxidoreductase activity), GO:0045454 (cell redox homeostasis);Dbxref=Gene3D:G3DSA:3.40.30.10,InterPro:IPR005746,InterPro:IPR012336,InterPro:IPR013766,PANTHER:PTHR10438,PANTHER:PTHR10438:SF126,PIR:PIRSF000077,Pfam:PF00085,Prosite:…
SYP	Glyma.13G251300	Glyma.13G251300	Gm13	35845687	24344	before	35870031	35870031	ss715615670_ss715615670	transcription factor; IPR011598 (Myc-type, basic helix-loop-helix (bHLH) domain); GO:0046983 (protein dimerization activity);Dbxref=Coils:Coil,Gene3D:G3DSA:4.10.280.10,InterPro:IPR011598,PANTHER:PTHR23042,PANTHER:PTHR23042:SF25,Pfam:PF00010,Prosite:PS50888,SMART:SM00353,Superfamily:SSF47459;Ontology_term=GO:0046983;
SYP	Glyma.13G251400	Glyma.13G251400	Gm13	35848246	21785	before	35870031	35870031	ss715615670_ss715615670	Sulfite exporter TauE/SafE family protein; IPR002781 (Transmembrane protein TauE like); GO:0016021 (integral component of membrane);Dbxref=InterPro:IPR002781,PANTHER:PTHR14255,Pfam:PF01925;Ontology_term=GO:0016021;
SYP	Glyma.13G251500	Glyma.13G251500	Gm13	35859101	10930	before	35870031	35870031	ss715615670_ss715615670	cysteine-rich receptor-like protein kinase 6-like [Glycine max]; IPR002902 (Gnk2-homologous domain);Dbxref=InterPro:IPR002902,PANTHER:PTHR32099,PANTHER:PTHR32099:SF0,Pfam:PF01657,Prosite:PS51473;
SYP	Glyma.13G251600	Glyma.13G251600	Gm13	35862113	7918	before	35870031	35870031	ss715615670_ss715615670	CAP (Cysteine-rich secretory proteins, Antigen 5, and Pathogenesis-related 1 protein) superfamily protein; IPR001283 (Cysteine-rich secretory protein, allergen V5/Tpx-1-related); GO:0005576 (extracellular region);Dbxref=Gene3D:G3DSA:3.40.33.10,InterPro:IPR001283,InterPro:IPR014044,InterPro:IPR018244,PANTHER:PTHR10334,PANTHER:PTHR10334:SF7,PRINTS:PR00837,Pfam:PF00188,Prosite:PS01010,SMART:SM00198,…
SYP	Glyma.13G251700	Glyma.13G251700	Gm13	35865383	4648	before	35870031	35870031	ss715615670_ss715615670	CAP (Cysteine-rich secretory proteins, Antigen 5, and Pathogenesis-related 1 protein) superfamily protein; IPR001283 (Cysteine-rich secretory protein, allergen V5/Tpx-1-related); GO:0005576 (extracellular region);Dbxref=Gene3D:G3DSA:3.40.33.10,InterPro:IPR001283,InterPro:IPR014044,InterPro:IPR018244,PANTHER:PTHR10334,PANTHER:PTHR10334:SF7,PRINTS:PR00837,Pfam:PF00188,Prosite:PS01010,SMART:SM00198,…
SYP	Glyma.13G251800	Glyma.13G251800	Gm13	35868890	1141	before	35870031	35870031	ss715615670_ss715615670	zinc finger MYM-type protein 1-like [Glycine max]; IPR008906 (HAT dimerisation domain, C-terminal), IPR012337 (Ribonuclease H-like domain); GO:0003676 (nucleic acid binding), GO:0046983 (protein dimerization activity);Dbxref=InterPro:IPR008906,InterPro:IPR012337,PANTHER:PTHR11697,PANTHER:PTHR11697:SF74,Pfam:PF05699,Superfamily:SSF53098;Ontology_term=GO:0003676,GO:0046983;
SYP	Glyma.13G251900	Glyma.13G251900	Gm13	35873908	3877	after	35870031	35870031	ss715615670_ss715615670	receptor kinase 2; IPR011009 (Protein kinase-like domain), IPR013210 (Leucine-rich repeat-containing N-terminal, type 2); GO:0004672 (protein kinase activity), GO:0005524 (ATP binding), GO:0006468 (protein phosphorylation);Dbxref=Gene3D:G3DSA:1.10.510.10,Gene3D:G3DSA:3.30.200.20,Gene3D:G3DSA:3.80.10.10,InterPro:IPR000719,InterPro:IPR001245,InterPro:IPR011009,InterPro:IPR013210,PANTHER:PTHR24420,P…
SYP	Glyma.13G252000	Glyma.13G252000	Gm13	35878358	8327	after	35870031	35870031	ss715615670_ss715615670	CAP (Cysteine-rich secretory proteins, Antigen 5, and Pathogenesis-related 1 protein) superfamily protein; IPR001283 (Cysteine-rich secretory protein, allergen V5/Tpx-1-related); GO:0005576 (extracellular region);Dbxref=Gene3D:G3DSA:3.40.33.10,InterPro:IPR001283,InterPro:IPR014044,InterPro:IPR018244,PANTHER:PTHR10334,PANTHER:PTHR10334:SF7,PRINTS:PR00837,Pfam:PF00188,Prosite:PS01010,SMART:SM00198,…
SYP	Glyma.13G252100	Glyma.13G252100	Gm13	35880129	10098	after	35870031	35870031	ss715615670_ss715615670	receptor kinase 2; IPR011009 (Protein kinase-like domain); GO:0004672 (protein kinase activity), GO:0004713 (protein tyrosine kinase activity), GO:0005524 (ATP binding), GO:0006468 (protein phosphorylation);Dbxref=Gene3D:G3DSA:1.10.510.10,Gene3D:G3DSA:3.30.200.20,InterPro:IPR000719,InterPro:IPR001245,InterPro:IPR011009,InterPro:IPR020635,PANTHER:PTHR24420,PANTHER:PTHR24420:SF445,Pfam:PF07714,Pros…
SYP	Glyma.13G252200	Glyma.13G252200	Gm13	35885863	15832	after	35870031	35870031	ss715615670_ss715615670	Protein kinase superfamily protein; IPR011009 (Protein kinase-like domain);Dbxref=Gene3D:G3DSA:1.10.510.10,InterPro:IPR011009,Superfamily:SSF56112;Ontology_term=GO:0016772;
SYP	Glyma.13G252300	Glyma.13G252300	Gm13	35889393	19362	after	35870031	35870031	ss715615670_ss715615670	CAP (Cysteine-rich secretory proteins, Antigen 5, and Pathogenesis-related 1 protein) superfamily protein; IPR001283 (Cysteine-rich secretory protein, allergen V5/Tpx-1-related); GO:0005576 (extracellular region);Dbxref=Gene3D:G3DSA:3.40.33.10,InterPro:IPR001283,InterPro:IPR014044,InterPro:IPR018244,PANTHER:PTHR10334,PANTHER:PTHR10334:SF7,PRINTS:PR00837,Pfam:PF00188,Prosite:PS01010,SMART:SM00198,…
SYP	Glyma.13G252400	Glyma.13G252400	Gm13	35892625	22594	after	35870031	35870031	ss715615670_ss715615670	CAP (Cysteine-rich secretory proteins, Antigen 5, and Pathogenesis-related 1 protein) superfamily protein; IPR001283 (Cysteine-rich secretory protein, allergen V5/Tpx-1-related); GO:0005576 (extracellular region);Dbxref=Gene3D:G3DSA:3.40.33.10,InterPro:IPR001283,InterPro:IPR014044,InterPro:IPR018244,PANTHER:PTHR10334,PANTHER:PTHR10334:SF7,PRINTS:PR00837,Pfam:PF00188,Prosite:PS01010,SMART:SM00198,…
SYP	Glyma.13G252500	Glyma.13G252500	Gm13	35897022	26991	after	35870031	35870031	ss715615670_ss715615670	CAP (Cysteine-rich secretory proteins, Antigen 5, and Pathogenesis-related 1 protein) superfamily protein; IPR014044 (CAP domain);Dbxref=Gene3D:G3DSA:3.40.33.10,InterPro:IPR014044,Pfam:PF00188,Superfamily:SSF55797;
SYP	Glyma.13G252600	Glyma.13G252600	Gm13	35902854	32823	after	35870031	35870031	ss715615670_ss715615670	CAP (Cysteine-rich secretory proteins, Antigen 5, and Pathogenesis-related 1 protein) superfamily protein; IPR001283 (Cysteine-rich secretory protein, allergen V5/Tpx-1-related); GO:0005576 (extracellular region);Dbxref=Gene3D:G3DSA:3.40.33.10,InterPro:IPR001283,InterPro:IPR014044,InterPro:IPR018244,PANTHER:PTHR10334,PRINTS:PR00837,Pfam:PF00188,Prosite:PS01010,SMART:SM00198,Superfamily:SSF55797;O…
SYP	na	Glyma.13G252700	Gm13	35911552	41521	after	35870031	35870031	ss715615670_ss715615670	uncharacterized protein At3g49720-like isoform X2 [Glycine max];Dbxref=Gene3D:G3DSA:3.40.50.150,Superfamily:SSF53335;
SYP	na	Glyma.13G252800	Gm13	35919330	49299	after	35870031	35870031	ss715615670_ss715615670	CBS domain-containing protein with a domain of unknown function (DUF21); IPR000644 (CBS domain), IPR002550 (Domain of unknown function DUF21); GO:0030554 (adenyl nucleotide binding);Dbxref=Gene3D:G3DSA:3.10.580.10,InterPro:IPR000644,InterPro:IPR002550,PANTHER:PTHR12064,PANTHER:PTHR12064:SF2,Pfam:PF00571,Pfam:PF01595,Prosite:PS51371,Superfamily:SSF54631;Ontology_term=GO:0030554;
SYP	na	Glyma.13G252900	Gm13	35924887	54856	after	35870031	35870031	ss715615670_ss715615670	CBS domain-containing protein with a domain of unknown function (DUF21); IPR002550 (Domain of unknown function DUF21);Dbxref=InterPro:IPR002550,PANTHER:PTHR12064,PANTHER:PTHR12064:SF2,Pfam:PF01595,Superfamily:SSF54631;
SYP	na	Glyma.13G253000	Gm13	35926860	56829	after	35870031	35870031	ss715615670_ss715615670	arginine/serine-rich protein PNISR-like [Glycine max];Dbxref=Coils:Coil;
SYP	na	Glyma.13G253100	Gm13	35932573	62542	after	35870031	35870031	ss715615670_ss715615670	squalene monooxygenase 2; IPR003042 (Aromatic-ring hydroxylase-like), IPR006076 (FAD dependent oxidoreductase); GO:0004506 (squalene monooxygenase activity), GO:0008152 (metabolic process), GO:0016021 (integral component of membrane), GO:0016491 (oxidoreductase activity), GO:0050660 (flavin adenine dinucleotide binding), GO:0055114 (oxidation-reduction process);Dbxref=Gene3D:G3DSA:3.50.50.60,Inte…
SYP	na	Glyma.13G253200	Gm13	35942010	71979	after	35870031	35870031	ss715615670_ss715615670	DNA ligase 1-like [Glycine max];Dbxref=Coils:Coil;
SYP	na	Glyma.13G253300	Gm13	35948410	78379	after	35870031	35870031	ss715615670_ss715615670	ATP binding/protein serine/threonine kinase [Glycine max]; IPR001611 (Leucine-rich repeat), IPR003591 (Leucine-rich repeat, typical subtype), IPR011009 (Protein kinase-like domain), IPR013210 (Leucine-rich repeat-containing N-terminal, type 2); GO:0004672 (protein kinase activity), GO:0004674 (protein serine/threonine kinase activity), GO:0005515 (protein binding), GO:0005524 (ATP binding), GO:00…
SYP	na	Glyma.13G253400	Gm13	35959035	89004	after	35870031	35870031	ss715615670_ss715615670	uncharacterized protein LOC100812019 [Glycine max];
SYP	na	Glyma.13G253500	Gm13	35965634	95603	after	35870031	35870031	ss715615670_ss715615670	transcription factor bHLH25-like [Glycine max]; IPR011598 (Myc-type, basic helix-loop-helix (bHLH) domain); GO:0046983 (protein dimerization activity);Dbxref=Coils:Coil,Gene3D:G3DSA:4.10.280.10,InterPro:IPR011598,PANTHER:PTHR23042,PANTHER:PTHR23042:SF23,Pfam:PF00010,Prosite:PS50888,SMART:SM00353,Superfamily:SSF47459;Ontology_term=GO:0046983;
SYP	na	Glyma.14G052200	Gm14	4119031	94137	before	4213168	4213168	ss715618757_ss715618757	Unknown protein; IPR010800 (Glycine rich protein);Dbxref=InterPro:IPR010800,Pfam:PF07172;
SYP	na	Glyma.14G052300	Gm14	4129219	83949	before	4213168	4213168	ss715618757_ss715618757	nodulin-16-like [Glycine max];
SYP	na	Glyma.14G052400	Gm14	4134167	79001	before	4213168	4213168	ss715618757_ss715618757	Nodulin-24 n=14 Tax=Glycine max RepID=NO24_SOYBN;
SYP	na	Glyma.14G052500	Gm14	4144684	68484	before	4213168	4213168	ss715618757_ss715618757	Unknown protein;
SYP	na	Glyma.14G052600	Gm14	4151678	61490	before	4213168	4213168	ss715618757_ss715618757	Unknown protein;
SYP	na	Glyma.14G052700	Gm14	4166814	46354	before	4213168	4213168	ss715618757_ss715618757	leguminosin group485 secreted peptide;Dbxref=PRINTS:PR01228;
SYP	na	Glyma.14G052800	Gm14	4180023	33145	before	4213168	4213168	ss715618757_ss715618757	Unknown protein;
SYP	na	Glyma.14G052900	Gm14	4184583	28585	before	4213168	4213168	ss715618757_ss715618757	Unknown protein;
SYP	na	Glyma.14G053000	Gm14	4190164	23004	before	4213168	4213168	ss715618757_ss715618757	unknown protein; INVOLVED IN: biological_process unknown; LOCATED IN: endomembrane system; EXPRESSED IN: 16 plant structures; EXPRESSED DURING: 6 growth stages;
SYP	na	Glyma.14G053100	Gm14	4196373	16795	before	4213168	4213168	ss715618757_ss715618757	Unknown protein;
SYP	na	Glyma.14G053200	Gm14	4208845	4323	before	4213168	4213168	ss715618757_ss715618757	protein transport protein Sec61 subunit gamma [Glycine max]; IPR001901 (Protein translocase complex, SecE/Sec61-gamma subunit), IPR023391 (Protein translocase SecE domain); GO:0006605 (protein targeting), GO:0006886 (intracellular protein transport), GO:0015031 (protein transport), GO:0015450 (P-P-bond-hydrolysis-driven protein transmembrane transporter activity), GO:0016020 (membrane);Dbxref=Gen…
SYP	Glyma.14G053300	Glyma.14G053300	Gm14	4215787	2619	after	4213168	4213168	ss715618757_ss715618757	indole-3-glycerol phosphate synthase; IPR013785 (Aldolase-type TIM barrel); GO:0003824 (catalytic activity), GO:0004425 (indole-3-glycerol-phosphate synthase activity), GO:0006568 (tryptophan metabolic process), GO:0008152 (metabolic process);Dbxref=Gene3D:G3DSA:3.20.20.70,HAMAP:MF_00134_B,InterPro:IPR001468,InterPro:IPR011060,InterPro:IPR013785,InterPro:IPR013798,PANTHER:PTHR22854,PANTHER:PTHR22…
SYP	na	Glyma.14G053400	Gm14	4221973	8805	after	4213168	4213168	ss715618757_ss715618757	WEB family protein At2g40480-like [Glycine max]; IPR008545 (WEB family);Dbxref=Coils:Coil,InterPro:IPR008545,PANTHER:PTHR32054,PANTHER:PTHR32054:SF0,Pfam:PF05701;
SYP	na	Glyma.14G053500	Gm14	4228424	15256	after	4213168	4213168	ss715618757_ss715618757	putative protein TPRXL-like isoform X1 [Glycine max];
SYP	na	Glyma.14G053600	Gm14	4233890	20722	after	4213168	4213168	ss715618757_ss715618757	Peroxidase superfamily protein; IPR010255 (Haem peroxidase); GO:0004601 (peroxidase activity), GO:0006979 (response to oxidative stress), GO:0020037 (heme binding), GO:0055114 (oxidation-reduction process);Dbxref=Gene3D:G3DSA:1.10.420.10,Gene3D:G3DSA:1.10.520.10,InterPro:IPR000823,InterPro:IPR002016,InterPro:IPR010255,InterPro:IPR019793,InterPro:IPR019794,PANTHER:PTHR31388,PANTHER:PTHR31388:SF0,P…
SYP	na	Glyma.14G053700	Gm14	4246913	33745	after	4213168	4213168	ss715618757_ss715618757	peroxidase 4 [Glycine max]; IPR010255 (Haem peroxidase); GO:0004601 (peroxidase activity), GO:0006979 (response to oxidative stress), GO:0020037 (heme binding), GO:0055114 (oxidation-reduction process);Dbxref=Gene3D:G3DSA:1.10.420.10,Gene3D:G3DSA:1.10.520.10,InterPro:IPR000823,InterPro:IPR002016,InterPro:IPR010255,InterPro:IPR019793,InterPro:IPR019794,PANTHER:PTHR31388,PANTHER:PTHR31388:SF0,PRINT…
SYP	na	Glyma.14G053800	Gm14	4250006	36838	after	4213168	4213168	ss715618757_ss715618757	unknown protein; Has 109 Blast hits to 83 proteins in 41 species: Archae - 0; Bacteria - 6; Metazoa - 18; Fungi - 20; Plants - 21; Viruses - 0; Other Eukaryotes - 44 (source: NCBI BLink).;
SYP	na	Glyma.14G053900	Gm14	4259767	46599	after	4213168	4213168	ss715618757_ss715618757	transcription factor bHLH35-like [Glycine max]; IPR011598 (Myc-type, basic helix-loop-helix (bHLH) domain); GO:0046983 (protein dimerization activity);Dbxref=Coils:Coil,Gene3D:G3DSA:4.10.280.10,InterPro:IPR011598,PANTHER:PTHR31945,Superfamily:SSF47459;Ontology_term=GO:0046983;
SYP	na	Glyma.14G054000	Gm14	4276662	63494	after	4213168	4213168	ss715618757_ss715618757	protein LURP-one-related 14-like [Glycine max]; IPR025659 (Tubby C-terminal-like domain);Dbxref=InterPro:IPR007612,InterPro:IPR025659,PANTHER:PTHR31087,PANTHER:PTHR31087:SF0,Pfam:PF04525,Superfamily:SSF54518;
SYP	na	Glyma.14G054100	Gm14	4280015	66847	after	4213168	4213168	ss715618757_ss715618757	Transmembrane amino acid transporter family protein; IPR013057 (Amino acid transporter, transmembrane);Dbxref=InterPro:IPR013057,PANTHER:PTHR22950,PANTHER:PTHR22950:SF112,Pfam:PF01490;
SYP	na	Glyma.14G054200	Gm14	4284765	71597	after	4213168	4213168	ss715618757_ss715618757	Unknown protein;
SYP	na	Glyma.14G054300	Gm14	4313048	99880	after	4213168	4213168	ss715618757_ss715618757	receptor-like serine/threonine kinase 2; IPR000742 (Epidermal growth factor-like domain), IPR000858 (S-locus glycoprotein), IPR001480 (Bulb-type lectin domain), IPR003609 (Apple-like), IPR011009 (Protein kinase-like domain), IPR013320 (Concanavalin A-like lectin/glucanase, subgroup), IPR024171 (S-receptor-like serine/threonine-protein kinase); GO:0004672 (protein kinase activity), GO:0004674 (pro…
SYP	na	Glyma.15G144000	Gm15	11845327	94137	before	11939464	11973140	ss715620375_ss715620383	myb transcription factor; IPR009057 (Homeodomain-like); GO:0003677 (DNA binding), GO:0003682 (chromatin binding);Dbxref=Gene3D:G3DSA:1.10.10.60,InterPro:IPR001005,InterPro:IPR009057,InterPro:IPR017930,PANTHER:PTHR10641,PANTHER:PTHR10641:SF203,Pfam:PF00249,Prosite:PS51294,SMART:SM00717,Superfamily:SSF46689;Ontology_term=GO:0003677,GO:0003682;
SYP	na	Glyma.15G144100	Gm15	11851428	88036	before	11939464	11973140	ss715620375_ss715620383	uncharacterized protein LOC100777900 isoform X3 [Glycine max]; IPR025486 (Domain of unknown function DUF4378);Dbxref=InterPro:IPR025486,PANTHER:PTHR21726,PANTHER:PTHR21726:SF25,Pfam:PF14309,Pfam:PF14383;
SYP	na	Glyma.15G144200	Gm15	11859206	80258	before	11939464	11973140	ss715620375_ss715620383	putative nuclease HARBI1-like [Glycine max]; IPR026103 (Harbinger transposase-derived nuclease);Dbxref=InterPro:IPR026103,PANTHER:PTHR22930,PANTHER:PTHR22930:SF5;
SYP	na	Glyma.15G144300	Gm15	11872076	67388	before	11939464	11973140	ss715620375_ss715620383	LINE-type retrotransposon LIb DNA, complete sequence, Insertion at the S11 site n=1 Tax=Ipomoea batatas RepID=Q2HX35_IPOBA; IPR001878 (Zinc finger, CCHC-type); GO:0003676 (nucleic acid binding), GO:0008270 (zinc ion binding);Dbxref=Gene3D:G3DSA:4.10.60.10,InterPro:IPR001878,Pfam:PF00098,Prosite:PS50158,Superfamily:SSF57756;Ontology_term=GO:0003676,GO:0008270;
SYP	na	Glyma.15G144400	Gm15	11875957	63507	before	11939464	11973140	ss715620375_ss715620383	zinc finger protein 6; IPR013087 (Zinc finger C2H2-type/integrase DNA-binding domain); GO:0003676 (nucleic acid binding), GO:0046872 (metal ion binding);Dbxref=Gene3D:G3DSA:3.30.160.60,InterPro:IPR007087,InterPro:IPR013087,PANTHER:PTHR10042,PANTHER:PTHR10042:SF14,Pfam:PF13912,Prosite:PS00028,Prosite:PS50157,Superfamily:SSF57667;Ontology_term=GO:0003676,GO:0046872;
SYP	na	Glyma.15G144500	Gm15	11899308	40156	before	11939464	11973140	ss715620375_ss715620383	protein FAR1-RELATED SEQUENCE 11-like isoform X1 [Glycine max]; IPR004330 (FAR1 DNA binding domain), IPR007527 (Zinc finger, SWIM-type), IPR018289 (MULE transposase domain); GO:0008270 (zinc ion binding);Dbxref=InterPro:IPR004330,InterPro:IPR006564,InterPro:IPR007527,InterPro:IPR018289,PANTHER:PTHR31669,PANTHER:PTHR31669:SF0,Pfam:PF03101,Pfam:PF04434,Pfam:PF10551,Prosite:PS50966,SMART:SM00575;Ont…
SYP	na	Glyma.15G144600	Gm15	11902104	37360	before	11939464	11973140	ss715620375_ss715620383	hypothetical protein;
SYP	na	Glyma.15G144700	Gm15	11906646	32818	before	11939464	11973140	ss715620375_ss715620383	transmembrane protein, putative; IPR009606 (Protein of unknown function DUF1218);Dbxref=Coils:Coil,InterPro:IPR009606,PANTHER:PTHR31769,PANTHER:PTHR31769:SF0,Pfam:PF06749;
SYP	na	Glyma.15G144800	Gm15	11915671	23793	before	11939464	11973140	ss715620375_ss715620383	importin subunit alpha-1b; IPR002652 (Importin-alpha, importin-beta-binding domain), IPR016024 (Armadillo-type fold), IPR024931 (Importin subunit alpha); GO:0005488 (binding), GO:0005515 (protein binding), GO:0005634 (nucleus), GO:0005737 (cytoplasm), GO:0006606 (protein import into nucleus), GO:0008565 (protein transporter activity);Dbxref=Gene3D:G3DSA:1.25.10.10,InterPro:IPR000225,InterPro:IPR0…
SYP	na	Glyma.15G144900	Gm15	11917941	21523	before	11939464	11973140	ss715620375_ss715620383	Unknown protein;
SYP	Glyma.15G145000	Glyma.15G145000	Gm15	11931739	7725	before	11939464	11973140	ss715620375_ss715620383	extensin-like [Glycine max];Dbxref=PRINTS:PR01217;
SYP	Glyma.15G145100	Glyma.15G145100	Gm15	11939526	62	between	11939464	11973140	ss715620375_ss715620383	n=1 Tax=Oryza sativa subsp. japonica RepID=Q7XUX9_ORYSJ;Dbxref=Pfam:PF14223;
SYP	Glyma.15G145200	Glyma.15G145200	Gm15	11952366	12902	between	11939464	11973140	ss715620375_ss715620383	two-component response regulator ARR2-like [Glycine max]; IPR009057 (Homeodomain-like), IPR011006 (CheY-like superfamily), IPR017053 (Response regulator, plant B-type); GO:0000156 (phosphorelay response regulator activity), GO:0000160 (phosphorelay signal transduction system), GO:0003677 (DNA binding), GO:0003682 (chromatin binding);Dbxref=Gene3D:G3DSA:1.10.10.60,Gene3D:G3DSA:3.40.50.2300,InterPr…
SYP	Glyma.15G145300	Glyma.15G145300	Gm15	11967239	5901	between	11939464	11973140	ss715620375_ss715620383	Cytochrome c oxidase subunit 2 n=88 Tax=Mesangiospermae RepID=COX2_ARATH; IPR008972 (Cupredoxin), IPR011759 (Cytochrome C oxidase subunit II, transmembrane domain); GO:0004129 (cytochrome-c oxidase activity), GO:0005507 (copper ion binding), GO:0016020 (membrane), GO:0016021 (integral component of membrane), GO:0022900 (electron transport chain);Dbxref=Gene3D:G3DSA:1.10.287.90,Gene3D:G3DSA:2.60.4…
SYP	Glyma.15G145400	Glyma.15G145400	Gm15	11978066	4926	after	11939464	11973140	ss715620375_ss715620383	drought-induced 19; IPR008598 (Drought induced 19 protein-like, zinc-binding domain), IPR027935 (Protein dehydration-induced 19, C-terminal);Dbxref=InterPro:IPR008598,InterPro:IPR027935,PANTHER:PTHR31875,PANTHER:PTHR31875:SF0,Pfam:PF05605,Pfam:PF14571;
SYP	Glyma.15G145500	Glyma.15G145500	Gm15	11984584	11444	after	11939464	11973140	ss715620375_ss715620383	uncharacterized protein LOC102660476 [Glycine max]; IPR008507 (Protein of unknown function DUF789);Dbxref=Coils:Coil,InterPro:IPR008507,PANTHER:PTHR31343,PANTHER:PTHR31343:SF0,Pfam:PF05623;
SYP	na	Glyma.15G145600	Gm15	11993560	20420	after	11939464	11973140	ss715620375_ss715620383	disease-resistance response protein; IPR000916 (Bet v I domain), IPR023393 (START-like domain), IPR024949 (Bet v I type allergen); GO:0006952 (defense response), GO:0009607 (response to biotic stimulus);Dbxref=Gene3D:G3DSA:3.30.530.20,InterPro:IPR000916,InterPro:IPR023393,InterPro:IPR024948,InterPro:IPR024949,PRINTS:PR00634,Pfam:PF00407,Prosite:PS00451,SMART:SM01037,Superfamily:SSF55961;Ontology_…
SYP	na	Glyma.15G145700	Gm15	11997295	24155	after	11939464	11973140	ss715620375_ss715620383	disease-resistance response protein; IPR000916 (Bet v I domain), IPR023393 (START-like domain), IPR024949 (Bet v I type allergen); GO:0006952 (defense response), GO:0009607 (response to biotic stimulus);Dbxref=Gene3D:G3DSA:3.30.530.20,InterPro:IPR000916,InterPro:IPR023393,InterPro:IPR024949,PRINTS:PR00634,Pfam:PF00407,Prosite:PS00451,Superfamily:SSF55961;Ontology_term=GO:0006952,GO:0009607;
SYP	na	Glyma.15G145800	Gm15	12015550	42410	after	11939464	11973140	ss715620375_ss715620383	disease-resistance response protein; IPR000916 (Bet v I domain), IPR023393 (START-like domain), IPR024949 (Bet v I type allergen); GO:0006952 (defense response), GO:0009607 (response to biotic stimulus);Dbxref=Gene3D:G3DSA:3.30.530.20,InterPro:IPR000916,InterPro:IPR023393,InterPro:IPR024949,PRINTS:PR00634,Pfam:PF00407,Prosite:PS00451,Superfamily:SSF55961;Ontology_term=GO:0006952,GO:0009607;
SYP	na	Glyma.15G145900	Gm15	12021264	48124	after	11939464	11973140	ss715620375_ss715620383	disease-resistance response protein; IPR000916 (Bet v I domain), IPR023393 (START-like domain), IPR024949 (Bet v I type allergen); GO:0006952 (defense response), GO:0009607 (response to biotic stimulus);Dbxref=Gene3D:G3DSA:3.30.530.20,InterPro:IPR000916,InterPro:IPR023393,InterPro:IPR024949,PRINTS:PR00634,Pfam:PF00407,Superfamily:SSF55961;Ontology_term=GO:0006952,GO:0009607;
SYP	na	Glyma.15G146000	Gm15	12024024	50884	after	11939464	11973140	ss715620375_ss715620383	disease-resistance response protein; IPR000916 (Bet v I domain), IPR023393 (START-like domain), IPR024949 (Bet v I type allergen); GO:0006952 (defense response), GO:0009607 (response to biotic stimulus);Dbxref=Gene3D:G3DSA:3.30.530.20,InterPro:IPR000916,InterPro:IPR023393,InterPro:IPR024949,PRINTS:PR00634,Pfam:PF00407,Superfamily:SSF55961;Ontology_term=GO:0006952,GO:0009607;
SYP	na	Glyma.15G146100	Gm15	12032787	59647	after	11939464	11973140	ss715620375_ss715620383	disease-resistance response protein; IPR000916 (Bet v I domain), IPR023393 (START-like domain), IPR024949 (Bet v I type allergen); GO:0006952 (defense response), GO:0009607 (response to biotic stimulus);Dbxref=Gene3D:G3DSA:3.30.530.20,InterPro:IPR000916,InterPro:IPR023393,InterPro:IPR024949,PRINTS:PR00634,Pfam:PF00407,Superfamily:SSF55961;Ontology_term=GO:0006952,GO:0009607;
SYP	na	Glyma.15G146200	Gm15	12037620	64480	after	11939464	11973140	ss715620375_ss715620383	melanoma-associated antigen 10-like isoform X3 [Glycine max]; IPR002190 (MAGE protein);Dbxref=InterPro:IPR002190,PANTHER:PTHR11736,PANTHER:PTHR11736:SF6,Pfam:PF01454,Prosite:PS50838;
SYP	na	Glyma.15G146300	Gm15	12045448	72308	after	11939464	11973140	ss715620375_ss715620383	unknown protein; Has 20 Blast hits to 20 proteins in 10 species: Archae - 0; Bacteria - 0; Metazoa - 0; Fungi - 0; Plants - 20; Viruses - 0; Other Eukaryotes - 0 (source: NCBI BLink).;
SYP	na	Glyma.15G146400	Gm15	12049224	76084	after	11939464	11973140	ss715620375_ss715620383	disease-resistance response protein; IPR000916 (Bet v I domain), IPR023393 (START-like domain), IPR024949 (Bet v I type allergen); GO:0006952 (defense response), GO:0009607 (response to biotic stimulus);Dbxref=Gene3D:G3DSA:3.30.530.20,InterPro:IPR000916,InterPro:IPR023393,InterPro:IPR024949,PRINTS:PR00634,Pfam:PF00407,Superfamily:SSF55961;Ontology_term=GO:0006952,GO:0009607;
SYP	na	Glyma.15G146500	Gm15	12052136	78996	after	11939464	11973140	ss715620375_ss715620383	disease-resistance response protein; IPR000916 (Bet v I domain), IPR023393 (START-like domain), IPR024949 (Bet v I type allergen); GO:0006952 (defense response), GO:0009607 (response to biotic stimulus);Dbxref=Gene3D:G3DSA:3.30.530.20,InterPro:IPR000916,InterPro:IPR023393,InterPro:IPR024948,InterPro:IPR024949,PRINTS:PR00634,Pfam:PF00407,SMART:SM01037,Superfamily:SSF55961;Ontology_term=GO:0006952,…
SYP	na	Glyma.15G146600	Gm15	12057007	83867	after	11939464	11973140	ss715620375_ss715620383	disease-resistance response protein; IPR000916 (Bet v I domain), IPR023393 (START-like domain), IPR024949 (Bet v I type allergen); GO:0006952 (defense response), GO:0009607 (response to biotic stimulus);Dbxref=Gene3D:G3DSA:3.30.530.20,InterPro:IPR000916,InterPro:IPR023393,InterPro:IPR024949,PRINTS:PR00634,Pfam:PF00407,Prosite:PS00451,Superfamily:SSF55961;Ontology_term=GO:0006952,GO:0009607;
SYP	na	Glyma.15G146700	Gm15	12061580	88440	after	11939464	11973140	ss715620375_ss715620383	uncharacterized protein LOC102661152 isoform X2 [Glycine max];Dbxref=PANTHER:PTHR22814,PANTHER:PTHR22814:SF25;
SYP	na	Glyma.19G102800	Gm19	35090660	85671	before	35176331	35176331	ss715634241_ss715634241	UDP-Glycosyltransferase superfamily protein; IPR002213 (UDP-glucuronosyl/UDP-glucosyltransferase); GO:0008152 (metabolic process);Dbxref=Gene3D:G3DSA:3.40.50.2000,InterPro:IPR002213,PANTHER:PTHR11926,PANTHER:PTHR11926:SF15,Pfam:PF00201,Prosite:PS00375,Superfamily:SSF53756;Ontology_term=GO:0008152,GO:0016758;
SYP	na	Glyma.19G102900	Gm19	35099317	77014	before	35176331	35176331	ss715634241_ss715634241	HMG-Y-related protein A-like [Glycine max]; IPR011991 (Winged helix-turn-helix DNA-binding domain); GO:0000786 (nucleosome), GO:0003677 (DNA binding), GO:0005634 (nucleus), GO:0006334 (nucleosome assembly);Dbxref=Gene3D:G3DSA:1.10.10.10,InterPro:IPR005818,InterPro:IPR011991,PANTHER:PTHR11467,PANTHER:PTHR11467:SF6,Pfam:PF00538,Prosite:PS51504,SMART:SM00526,Superfamily:SSF46785;Ontology_term=GO:000…
SYP	na	Glyma.19G103000	Gm19	35114654	61677	before	35176331	35176331	ss715634241_ss715634241	RING finger protein; IPR013083 (Zinc finger, RING/FYVE/PHD-type); GO:0005515 (protein binding), GO:0008270 (zinc ion binding);Dbxref=Coils:Coil,Gene3D:G3DSA:3.30.40.10,InterPro:IPR001841,InterPro:IPR013083,InterPro:IPR017907,PANTHER:PTHR12983,PANTHER:PTHR12983:SF1,Pfam:PF13923,Prosite:PS00518,Prosite:PS50089,SMART:SM00184,Superfamily:SSF57850;Ontology_term=GO:0005515,GO:0008270;
SYP	na	Glyma.19G103100	Gm19	35129876	46455	before	35176331	35176331	ss715634241_ss715634241	lysosomal alpha-mannosidase-like [Glycine max]; IPR015341 (Glycoside hydrolase, family 38, central domain); GO:0008270 (zinc ion binding);Dbxref=Gene3D:G3DSA:1.20.1270.50,InterPro:IPR015341,PANTHER:PTHR11607,PANTHER:PTHR11607:SF3,Pfam:PF09261,SMART:SM00872,Superfamily:SSF88688;Ontology_term=GO:0004553,GO:0008270;
SYP	na	Glyma.19G103200	Gm19	35141983	34348	before	35176331	35176331	ss715634241_ss715634241	lysosomal alpha-mannosidase-like [Glycine max]; IPR011013 (Galactose mutarotase-like domain), IPR011330 (Glycoside hydrolase/deacetylase, beta/alpha-barrel), IPR013780 (Glycosyl hydrolase, family 13, all-beta), IPR015341 (Glycoside hydrolase, family 38, central domain); GO:0003824 (catalytic activity), GO:0004559 (alpha-mannosidase activity), GO:0005975 (carbohydrate metabolic process), GO:000601…
SYP	na	Glyma.19G103300	Gm19	35138505	37826	before	35176331	35176331	ss715634241_ss715634241	Unknown protein;
SYP	na	Glyma.19G103400	Gm19	35170306	6025	before	35176331	35176331	ss715634241_ss715634241	unknown protein; FUNCTIONS IN: molecular_function unknown; INVOLVED IN: biological_process unknown; LOCATED IN: chloroplast; EXPRESSED IN: 13 plant structures; EXPRESSED DURING: 7 growth stages;Dbxref=Coils:Coil,Pfam:PF15264;
SYP	na	Glyma.19G103500	Gm19	35182093	5762	after	35176331	35176331	ss715634241_ss715634241	histone-lysine N-methyltransferase SUVR2-like isoform X1 [Glycine max]; IPR001214 (SET domain), IPR003616 (Post-SET domain), IPR007728 (Pre-SET domain); GO:0005515 (protein binding), GO:0005634 (nucleus), GO:0008270 (zinc ion binding), GO:0018024 (histone-lysine N-methyltransferase activity), GO:0034968 (histone lysine methylation);Dbxref=Gene3D:G3DSA:2.170.270.10,InterPro:IPR001214,InterPro:IPR0…
SYP	na	Glyma.19G103600	Gm19	35206841	30510	after	35176331	35176331	ss715634241_ss715634241	histone-lysine N-methyltransferase, H3 lysine-9 specific SUVH4-like [Glycine max]; IPR003105 (SRA-YDG), IPR015947 (PUA-like domain); GO:0042393 (histone binding);Dbxref=Coils:Coil,Gene3D:G3DSA:2.30.280.10,InterPro:IPR003105,InterPro:IPR015947,PANTHER:PTHR22884,PANTHER:PTHR22884:SF105,Pfam:PF02182,Prosite:PS51015,SMART:SM00466,Superfamily:SSF88697;Ontology_term=GO:0042393;
SYP	na	Glyma.19G103700	Gm19	35210003	33672	after	35176331	35176331	ss715634241_ss715634241	uncharacterized protein LOC102664317 [Glycine max]; IPR007021 (Domain of unknown function DUF659), IPR008906 (HAT dimerisation domain, C-terminal), IPR012337 (Ribonuclease H-like domain); GO:0003676 (nucleic acid binding), GO:0046983 (protein dimerization activity);Dbxref=Coils:Coil,InterPro:IPR007021,InterPro:IPR008906,InterPro:IPR012337,PANTHER:PTHR32166,PANTHER:PTHR32166:SF0,Pfam:PF04937,Pfam:…
SYP	na	Glyma.19G103800	Gm19	35239681	63350	after	35176331	35176331	ss715634241_ss715634241	CLAVATA3/ESR (CLE)-related protein n=1 Tax=Medicago truncatula RepID=G7KXA1_MEDTR;
SYP	na	Glyma.19G103900	Gm19	35252188	75857	after	35176331	35176331	ss715634241_ss715634241	ascorbate peroxidase 2; IPR010255 (Haem peroxidase); GO:0004601 (peroxidase activity), GO:0006979 (response to oxidative stress), GO:0020037 (heme binding), GO:0055114 (oxidation-reduction process);Dbxref=Gene3D:G3DSA:1.10.520.10,InterPro:IPR002016,InterPro:IPR002207,InterPro:IPR010255,PANTHER:PTHR31356,PANTHER:PTHR31356:SF0,PRINTS:PR00458,PRINTS:PR00459,Pfam:PF00141,Superfamily:SSF48113;Ontology…
SYP	na	Glyma.19G104000	Gm19	35261221	84890	after	35176331	35176331	ss715634241_ss715634241	uncharacterized protein LOC102662861 [Glycine max];Dbxref=Coils:Coil;
SYP	na	Glyma.19G104100	Gm19	35276176	99845	after	35176331	35176331	ss715634241_ss715634241	putative glucose-6-phosphate 1-epimerase-like isoform X2 [Glycine max]; IPR008183 (Aldose 1-/Glucose-6-phosphate 1-epimerase), IPR011013 (Galactose mutarotase-like domain); GO:0003824 (catalytic activity), GO:0005975 (carbohydrate metabolic process), GO:0016853 (isomerase activity), GO:0030246 (carbohydrate binding);Dbxref=Gene3D:G3DSA:2.70.98.10,InterPro:IPR008183,InterPro:IPR011013,InterPro:IPR…
SYP	na	Glyma.20G109900	Gm20	35226589	98048	before	35324637	35452894	ss715637551_ss715637573	diphosphomevalonate decarboxylase-like [Glycine max]; IPR005935 (Diphosphomevalonate decarboxylase); GO:0004163 (diphosphomevalonate decarboxylase activity), GO:0005524 (ATP binding), GO:0008299 (isoprenoid biosynthetic process);Dbxref=Gene3D:G3DSA:3.30.230.10,Gene3D:G3DSA:3.30.70.890,InterPro:IPR005935,InterPro:IPR006204,InterPro:IPR014721,InterPro:IPR020568,JCVI_TIGRFAMS:TIGR01240,PANTHER:PTHR1…
SYP	na	Glyma.20G110000	Gm20	35230642	93995	before	35324637	35452894	ss715637551_ss715637573	protein YLS7-like [Glycine max]; IPR025846 (PMR5 N-terminal domain), IPR026057 (PC-Esterase);Dbxref=InterPro:IPR025846,InterPro:IPR026057,PANTHER:PTHR32285,Pfam:PF13839,Pfam:PF14416;
SYP	na	Glyma.20G110100	Gm20	35233051	91586	before	35324637	35452894	ss715637551_ss715637573	germin-like protein 5; IPR001929 (Germin); GO:0030145 (manganese ion binding), GO:0045735 (nutrient reservoir activity);Dbxref=Gene3D:G3DSA:2.60.120.10,InterPro:IPR001929,InterPro:IPR006045,InterPro:IPR011051,InterPro:IPR014710,InterPro:IPR019780,PANTHER:PTHR31238,PANTHER:PTHR31238:SF0,PRINTS:PR00325,Pfam:PF00190,Prosite:PS00725,SMART:SM00835,Superfamily:SSF51182;Ontology_term=GO:0030145,GO:00457…
SYP	na	Glyma.20G110200	Gm20	35237137	87500	before	35324637	35452894	ss715637551_ss715637573	lipoyl synthase 2, mitochondrial [Glycine max]; IPR003698 (Lipoyl synthase), IPR007197 (Radical SAM); GO:0003824 (catalytic activity), GO:0009107 (lipoate biosynthetic process), GO:0009507 (chloroplast), GO:0016992 (lipoate synthase activity), GO:0051536 (iron-sulfur cluster binding);Dbxref=Gene3D:G3DSA:3.20.20.70,HAMAP:MF_00206,HAMAP:MF_03129,InterPro:IPR003698,InterPro:IPR006638,InterPro:IPR007…
SYP	na	Glyma.20G110300	Gm20	35245102	79535	before	35324637	35452894	ss715637551_ss715637573	uncharacterized protein LOC100775655 isoform X9 [Glycine max];Dbxref=PANTHER:PTHR31115,PANTHER:PTHR31115:SF0;
SYP	na	Glyma.20G110400	Gm20	35265064	59573	before	35324637	35452894	ss715637551_ss715637573	unknown protein DS12 from 2D-PAGE of leaf, chloroplastic-like isoform X1 [Glycine max]; IPR002912 (ACT domain); GO:0008152 (metabolic process), GO:0016597 (amino acid binding);Dbxref=Gene3D:G3DSA:3.30.70.260,InterPro:IPR002912,PANTHER:PTHR31096,Pfam:PF01842,Prosite:PS51671,Superfamily:SSF55021;Ontology_term=GO:0008152,GO:0016597;
SYP	na	Glyma.20G110500	Gm20	35270302	54335	before	35324637	35452894	ss715637551_ss715637573	transmembrane protein 45B-like [Glycine max]; IPR006904 (Protein of unknown function DUF716, TMEM45);Dbxref=InterPro:IPR006904,PANTHER:PTHR16007,Pfam:PF04819;
SYP	na	Glyma.20G110600	Gm20	35280020	44617	before	35324637	35452894	ss715637551_ss715637573	beta-tubulin folding cofactor D; IPR016024 (Armadillo-type fold), IPR022577 (Tubulin-specific chaperone D, C-terminal); GO:0005488 (binding);Dbxref=Coils:Coil,Gene3D:G3DSA:1.25.10.10,InterPro:IPR011989,InterPro:IPR016024,InterPro:IPR021133,InterPro:IPR022577,PANTHER:PTHR12658,Pfam:PF12612,Prosite:PS50077,Superfamily:SSF48371;Ontology_term=GO:0005488;
SYP	na	Glyma.20G110700	Gm20	35290086	34551	before	35324637	35452894	ss715637551_ss715637573	dual specificity phosphatase domain protein; IPR000340 (Dual specificity phosphatase, catalytic domain), IPR024950 (Dual specificity phosphatase); GO:0006470 (protein dephosphorylation), GO:0008138 (protein tyrosine/serine/threonine phosphatase activity), GO:0016311 (dephosphorylation), GO:0016791 (phosphatase activity);Dbxref=Gene3D:G3DSA:3.90.190.10,InterPro:IPR000340,InterPro:IPR000387,InterPr…
SYP	na	Glyma.20G110800	Gm20	35300853	23784	before	35324637	35452894	ss715637551_ss715637573	ferredoxin 3; IPR010241 (Ferredoxin [2Fe-2S], plant), IPR012675 (Beta-grasp domain); GO:0009055 (electron carrier activity), GO:0022900 (electron transport chain), GO:0051536 (iron-sulfur cluster binding);Dbxref=Gene3D:G3DSA:3.10.20.30,InterPro:IPR001041,InterPro:IPR006058,InterPro:IPR010241,InterPro:IPR012675,JCVI_TIGRFAMS:TIGR02008,PANTHER:PTHR32148,Pfam:PF00111,Prosite:PS00197,Prosite:PS51085,…
SYP	na	Glyma.20G110900	Gm20	35311995	12642	before	35324637	35452894	ss715637551_ss715637573	F1F0-ATPase inhibitor protein, putative;Dbxref=Coils:Coil;
SYP	na	Glyma.20G111000	Gm20	35317347	7290	before	35324637	35452894	ss715637551_ss715637573	fatty acid desaturase 2; IPR005804 (Fatty acid desaturase, type 1), IPR021863 (Protein of unknown function DUF3474); GO:0006629 (lipid metabolic process), GO:0055114 (oxidation-reduction process);Dbxref=InterPro:IPR005804,InterPro:IPR021863,PANTHER:PTHR32100,PANTHER:PTHR32100:SF7,Pfam:PF00487,Pfam:PF11960;Ontology_term=GO:0006629,GO:0016717,GO:0055114;
SYP	Glyma.20G111100	Glyma.20G111100	Gm20	35322466	2171	before	35324637	35452894	ss715637551_ss715637573	vesicle-associated membrane protein 727; IPR001388 (Synaptobrevin), IPR011012 (Longin-like domain); GO:0006810 (transport), GO:0016021 (integral component of membrane), GO:0016192 (vesicle-mediated transport);Dbxref=Gene3D:G3DSA:1.10.3840.10,Gene3D:G3DSA:3.30.450.50,InterPro:IPR001388,InterPro:IPR010908,InterPro:IPR011012,PANTHER:PTHR21136,PRINTS:PR00219,Pfam:PF00957,Pfam:PF13774,Prosite:PS00417,…
SYP	Glyma.20G111200	Glyma.20G111200	Gm20	35329023	4386	between	35324637	35452894	ss715637551_ss715637573	coatomer subunit delta [Glycine max]; IPR011012 (Longin-like domain), IPR027059 (Coatomer delta subunit), IPR028565 (Mu homology domain); GO:0005515 (protein binding), GO:0006810 (transport), GO:0006886 (intracellular protein transport), GO:0016192 (vesicle-mediated transport), GO:0030126 (COPI vesicle coat), GO:0030131 (clathrin adaptor complex);Dbxref=Gene3D:G3DSA:3.30.450.60,InterPro:IPR008968…
SYP	Glyma.20G111300	Glyma.20G111300	Gm20	35345408	20771	between	35324637	35452894	ss715637551_ss715637573	Hemerythrin class glutathione S-transferase n=1 Tax=Physcomitrella patens subsp. patens RepID=K9Y435_PHYPA; IPR012312 (Haemerythrin/HHE cation-binding motif);Dbxref=Gene3D:G3DSA:1.20.120.520,InterPro:IPR012312,Pfam:PF01814;
SYP	Glyma.20G111400	Glyma.20G111400	Gm20	35352144	27507	between	35324637	35452894	ss715637551_ss715637573	Ribosomal protein-like protein n=1 Tax=Medicago truncatula RepID=G7KL70_MEDTR; IPR006912 (Harbinger transposase-derived protein, plant);Dbxref=InterPro:IPR006912,Pfam:PF04827;Ontology_term=GO:0016788;
SYP	Glyma.20G111500	Glyma.20G111500	Gm20	35353942	29305	between	35324637	35452894	ss715637551_ss715637573	Polynucleotidyl transferase, ribonuclease H-like superfamily protein; IPR001352 (Ribonuclease HII/HIII), IPR012337 (Ribonuclease H-like domain); GO:0003676 (nucleic acid binding), GO:0003723 (RNA binding), GO:0004523 (RNA-DNA hybrid ribonuclease activity);Dbxref=Gene3D:G3DSA:3.30.420.10,InterPro:IPR001352,InterPro:IPR012337,InterPro:IPR024567,PANTHER:PTHR10954,PANTHER:PTHR10954:SF7,Pfam:PF01351,S…
SYP	Glyma.20G111600	Glyma.20G111600	Gm20	35356583	31946	between	35324637	35452894	ss715637551_ss715637573	uncharacterized protein LOC100780772 [Glycine max];
SYP	Glyma.20G111700	Glyma.20G111700	Gm20	35360185	35548	between	35324637	35452894	ss715637551_ss715637573	Nucleic acid-binding, OB-fold-like protein; IPR013970 (Replication factor A protein 3);Dbxref=Gene3D:G3DSA:2.40.50.140,InterPro:IPR012340,InterPro:IPR013970,PANTHER:PTHR31614,Pfam:PF08661,Superfamily:SSF50249;
SYP	Glyma.20G111800	Glyma.20G111800	Gm20	35367010	42373	between	35324637	35452894	ss715637551_ss715637573	MYB transcription factor MYB51 [Glycine max]; IPR009057 (Homeodomain-like); GO:0003677 (DNA binding), GO:0003682 (chromatin binding);Dbxref=Gene3D:G3DSA:1.10.10.60,InterPro:IPR001005,InterPro:IPR006447,InterPro:IPR009057,InterPro:IPR017877,InterPro:IPR017930,JCVI_TIGRFAMS:TIGR01557,PANTHER:PTHR25040,PANTHER:PTHR25040:SF70,Pfam:PF00249,Prosite:PS50090,Prosite:PS51294,SMART:SM00717,Superfamily:SSF4…
SYP	Glyma.20G111900	Glyma.20G111900	Gm20	35398464	54430	between	35324637	35452894	ss715637551_ss715637573	cationic amino acid transporter 6; IPR002293 (Amino acid/polyamine transporter I); GO:0003333 (amino acid transmembrane transport), GO:0015171 (amino acid transmembrane transporter activity), GO:0016020 (membrane);Dbxref=InterPro:IPR002293,PANTHER:PTHR11785,PANTHER:PTHR11785:SF168,PIR:PIRSF006060,Pfam:PF13520,Pfam:PF13906;Ontology_term=GO:0003333,GO:0015171,GO:0016020;
SYP	Glyma.20G112000	Glyma.20G112000	Gm20	35407571	45323	between	35324637	35452894	ss715637551_ss715637573	uncharacterized protein LOC102670101 [Glycine max]; IPR007527 (Zinc finger, SWIM-type); GO:0008270 (zinc ion binding);Dbxref=InterPro:IPR007527,Prosite:PS50966;Ontology_term=GO:0008270;
SYP	Glyma.20G112100	Glyma.20G112100	Gm20	35419297	33597	between	35324637	35452894	ss715637551_ss715637573	Pentatricopeptide repeat (PPR) superfamily protein; IPR002885 (Pentatricopeptide repeat), IPR011990 (Tetratricopeptide-like helical); GO:0005515 (protein binding);Dbxref=Gene3D:G3DSA:1.25.40.10,InterPro:IPR002885,InterPro:IPR011990,JCVI_TIGRFAMS:TIGR00756,PANTHER:PTHR24015,PANTHER:PTHR24015:SF116,Pfam:PF01535,Pfam:PF13041,Pfam:PF14432,Prosite:PS51375;Ontology_term=GO:0005515;
SYP	Glyma.20G112200	Glyma.20G112200	Gm20	35425350	27544	between	35324637	35452894	ss715637551_ss715637573	uncharacterized protein LOC100816990 isoform X2 [Glycine max]; IPR005635 (Inner centromere protein, ARK-binding domain);Dbxref=Coils:Coil,InterPro:IPR005635,Pfam:PF03941;
SYP	Glyma.20G112300	Glyma.20G112300	Gm20	35448254	4640	between	35324637	35452894	ss715637551_ss715637573	uncharacterized protein LOC102666286 [Glycine max];
SYP	na	Glyma.20G112400	Gm20	35458851	5957	after	35324637	35452894	ss715637551_ss715637573	ovate family protein 13; IPR006458 (Ovate protein family, C-terminal);Dbxref=InterPro:IPR006458,JCVI_TIGRFAMS:TIGR01568,Pfam:PF04844;
SYP	na	Glyma.20G112500	Gm20	35467902	15008	after	35324637	35452894	ss715637551_ss715637573	Unknown protein;
SYP	na	Glyma.20G112600	Gm20	35471557	18663	after	35324637	35452894	ss715637551_ss715637573	Pectate lyase family protein; IPR011050 (Pectin lyase fold/virulence factor), IPR018082 (AmbAllergen);Dbxref=Gene3D:G3DSA:2.160.20.10,InterPro:IPR002022,InterPro:IPR011050,InterPro:IPR012334,InterPro:IPR018082,PANTHER:PTHR31683,PANTHER:PTHR31683:SF0,PRINTS:PR00807,Pfam:PF00544,SMART:SM00656,Superfamily:SSF51126;
SYP	na	Glyma.20G112700	Gm20	35479980	27086	after	35324637	35452894	ss715637551_ss715637573	Protein phosphatase 2A regulatory B subunit family protein; IPR002554 (Protein phosphatase 2A, regulatory B subunit, B56), IPR016024 (Armadillo-type fold); GO:0000159 (protein phosphatase type 2A complex), GO:0005488 (binding), GO:0007165 (signal transduction), GO:0008601 (protein phosphatase type 2A regulator activity);Dbxref=InterPro:IPR002554,InterPro:IPR016024,PANTHER:PTHR10257,PANTHER:PTHR10…
SYP	na	Glyma.20G112800	Gm20	35486614	33720	after	35324637	35452894	ss715637551_ss715637573	Transcription elongation factor Spt5; IPR005100 (Transcription elongation factor Spt5, NGN domain), IPR008991 (Translation protein SH3-like domain); GO:0003735 (structural constituent of ribosome), GO:0005622 (intracellular), GO:0005840 (ribosome), GO:0006412 (translation);Dbxref=Gene3D:G3DSA:2.30.30.30,InterPro:IPR005100,InterPro:IPR005824,InterPro:IPR005825,InterPro:IPR008991,InterPro:IPR014722…
SYP	na	Glyma.20G112900	Gm20	35499372	46478	after	35324637	35452894	ss715637551_ss715637573	Major facilitator superfamily protein; IPR010658 (Nodulin-like), IPR016196 (Major facilitator superfamily domain, general substrate transporter);Dbxref=Gene3D:G3DSA:1.20.1250.20,InterPro:IPR010658,InterPro:IPR016196,PANTHER:PTHR21576,PANTHER:PTHR21576:SF8,Pfam:PF06813,Superfamily:SSF103473;
SYP	na	Glyma.20G113000	Gm20	35505765	52871	after	35324637	35452894	ss715637551_ss715637573	Major facilitator superfamily protein; IPR010658 (Nodulin-like), IPR011701 (Major facilitator superfamily), IPR016196 (Major facilitator superfamily domain, general substrate transporter); GO:0016021 (integral component of membrane), GO:0055085 (transmembrane transport);Dbxref=Gene3D:G3DSA:1.20.1250.20,InterPro:IPR010658,InterPro:IPR011701,InterPro:IPR016196,PANTHER:PTHR21576,PANTHER:PTHR21576:SF…
SYP	na	Glyma.20G113100	Gm20	35510181	57287	after	35324637	35452894	ss715637551_ss715637573	Major facilitator superfamily protein; IPR010658 (Nodulin-like), IPR011701 (Major facilitator superfamily), IPR016196 (Major facilitator superfamily domain, general substrate transporter); GO:0016021 (integral component of membrane), GO:0055085 (transmembrane transport);Dbxref=Gene3D:G3DSA:1.20.1250.20,InterPro:IPR010658,InterPro:IPR011701,InterPro:IPR016196,PANTHER:PTHR21576,PANTHER:PTHR21576:SF…
SYP	na	Glyma.20G113200	Gm20	35523054	70160	after	35324637	35452894	ss715637551_ss715637573	RNA-binding protein 1; IPR001878 (Zinc finger, CCHC-type), IPR012677 (Nucleotide-binding, alpha-beta plait); GO:0000166 (nucleotide binding), GO:0003676 (nucleic acid binding), GO:0008270 (zinc ion binding);Dbxref=Gene3D:G3DSA:3.30.70.330,Gene3D:G3DSA:4.10.60.10,InterPro:IPR000504,InterPro:IPR001878,InterPro:IPR012677,PANTHER:PTHR24012,PANTHER:PTHR24012:SF163,Pfam:PF00076,Pfam:PF00098,Prosite:PS5…
SYP	na	Glyma.20G113300	Gm20	35531993	79099	after	35324637	35452894	ss715637551_ss715637573	Single-stranded nucleic acid binding R3H domain-containing protein n=1 Tax=Pseudanabaena sp. PCC 7367 RepID=K9SIS1_9CYAN; IPR027417 (P-loop containing nucleoside triphosphate hydrolase); GO:0000166 (nucleotide binding), GO:0017111 (nucleoside-triphosphatase activity);Dbxref=Gene3D:G3DSA:3.40.50.300,InterPro:IPR003593,InterPro:IPR027417,PANTHER:PTHR31173,PRINTS:PR00830,Pfam:PF13238,SMART:SM00382,S…
SYP	na	Glyma.20G113400	Gm20	35538567	85673	after	35324637	35452894	ss715637551_ss715637573	Uncharacterized protein family (UPF0016); IPR001727 (Uncharacterised protein family UPF0016); GO:0016020 (membrane);Dbxref=InterPro:IPR001727,PANTHER:PTHR12608,Pfam:PF01169;Ontology_term=GO:0016020;
SYP	na	Glyma.20G113500	Gm20	35550698	97804	after	35324637	35452894	ss715637551_ss715637573	Plasma-membrane choline transporter family protein; IPR007603 (Choline transporter-like);Dbxref=InterPro:IPR007603,PANTHER:PTHR12385,PANTHER:PTHR12385:SF4,Pfam:PF04515;
