# Supplementary material for: Genome-wide associations and epistatic interactions for internode number, plant height, seed weight and seed yield in soybean
Source: BMC Genomics. 2019 Jun 26;20:527. doi: 10.1186/s12864-019-5907-7 (PMC6595607; doi:10.1186/s12864-019-5907-7)
Supplement: Supplementary file 5 — PI lines used in the study, arranged based on maturity group and country of origin. (XLSX 20 kb) [file 12864_2019_5907_MOESM5_ESM.xlsx]

## Sheet: Sheet4
List of PI lines used in the study, arranged based on maturity group and country of origin.
PI	Country	Maturity Group
PI054591	China	I
PI054854	China	I
PI062202	China	I
PI065388	Unknown	I
PI068685	Unknown	I
PI068788	China	I
PI068815	China	I
PI070241	China	I
PI070463	China	I
PI071161	Unknown	I
PI072232	China	I
PI079586	China	I
PI079593	Poland	I
PI079648	France	I
PI079694	Belgium	I
PI079727	Japan	I
PI079756	China	I
PI080459	France	I
PI080461	France	I
PI080469	Japan	I
PI080831	Japan	I
PI081667	Iran	I
PI081763	China	I
PI081765	China	I
PI081766	China	I
PI081767	Hungary	I
PI081768	China	I
PI081770	China	I
PI081771	China	I
PI081773	China	I
PI082278	China	I
PI084611	China	I
PI084921	Hungary	I
PI084973	Romania	I
PI085356	Austria	I
PI086002	Russia	I
PI086006	France	I
PI086046	Russia	I
PI086081	Japan	I
PI086145	Eastern Europe	I
PI086449	Yugoslavia	I
PI086452	Russia	I
PI087618	Russia	I
PI087634	Russia	I
PI088289	Russia	I
PI088292	Russia	I
PI088295	Russia	I
PI088305	Russia	I
PI088306	Russia	I
PI088497	China	I
PI088788	China	I
PI089008	China	I
PI089060	China	I
PI089130	China	I
PI089134	China	I
PI089152	China	I
PI089153	China	I
PI089154	China	I
PI089156	China	I
PI089773	China	I
PI090392	China	I
PI091091	Japan	I
PI091102	France	I
PI091162	China	I
PI091341	China	I
PI091349	China	I
PI091559	China	I
PI091733	China	I
PI092465	China	I
PI092603	Moldova	I
PI092611	Ukraine	I
PI092706	China	I
PI096162	Japan	I
PI096199	Japan	I
PI096322	North Korea	I
PI131531	China	I
PI135589	Russia	I
PI135590	Russia	I
PI153229	China	I
PI153250	Japan	I
PI153280	Japan	I
PI153282	China	I
PI157421	Japan	I
PI167240	Russia	I
PI171450	China	I
PI173994	China	I
PI181536	China	I
PI181537	China	I
PI189916	China	I
PI189919	Japan	I
PI189930	China	I
PI189941	China	I
PI189958	Russia	I
PI189962	France	I
PI189969	Russia	I
PI196149	Russia	I
PI196150	China	I
PI200478	China	I
PI200548	China	I
PI205085	China	I
PI205087	China	I
PI227212	China	I
PI227558	China	I
PI229336	China	I
PI232987	China	I
PI232988	China	I
PI232989	Russia	I
PI232990	Russia	I
PI232992	Russia	I
PI250844	Japan	I
PI253650A	Japan	I
PI253651C	Japan	I
PI253652C	China	I
PI253653D	China	I
PI253658A	Russia	I
PI253660B	Ukraine	I
PI261466	China	I
PI261474	North Korea	I
PI266806A	China	I
PI290149	China	I
PI291274B	China	I
PI291275	China	I
PI291276	China	I
PI291277	China	I
PI291278	China	I
PI291309C	China	I
PI297538	China	I
PI323586B	China	I
PI326579	China	I
PI326580	China	I
PI339868E	China	I
PI361080	China	I
PI361090	China	I
PI361101	China	I
PI567223	Unknown	I
PI378663	China	II
PI378679	China	II
PI379559D	China	II
PI379561	China	II
PI391586	China	II
PI398813	China	II
PI398881	China	II
PI401418	China	II
PI404160B	Unknown	II
PI404166	China	II
PI404169B	China	II
PI407653	China	II
PI407656	China	II
PI407659A	China	II
PI407746	Unknown	II
PI407810	Unknown	II
PI416762	Unknown	II
PI416835	China	II
PI416868A	Unknown	II
PI417054	China	II
PI417091	North Korea	II
PI417138	North Korea	II
PI417139	North Korea	II
PI417198	Unknown	II
PI417513B	Unknown	II
PI417517	Russia	II
PI417559	China	II
PI423870	China	II
PI424005	China	II
PI424078	Unknown	II
PI430596	China	II
PI430597	China	II
PI437091	Japan	II
PI437098	France	II
PI437121B	Japan	II
PI437122	Japan	II
PI437124	China	II
PI437145B	China	II
PI437156C	China	II
PI437165A	China	II
PI437174B	China	II
PI437340B	China	II
PI437343	Russia	II
PI437345	China	II
PI437356	Portugal	II
PI437377	Russia	II
PI437399	China	II
PI437425	China	II
PI437427B	China	II
PI437462A	Japan	II
PI437477A	Japan	II
PI437509	Japan	II
PI437519	Japan	II
PI437558	Japan	II
PI437581	Japan	II
PI437585	China	II
PI437592	China	II
PI437594A	Russia	II
PI437651B	Russia	II
PI437656	Russia	II
PI437663	Russia	II
PI437674	Russia	II
PI437682A	Russia	II
PI437690	Russia	II
PI437715	Russia	II
PI437716A	China	II
PI437733	China	II
PI437738B	China	II
PI437757	China	II
PI437786	China	II
PI437803	China	II
PI437840A	China	II
PI437846	China	II
PI437944	China	II
PI437949	China	II
PI437950	China	II
PI437964A	China	II
PI437973	China	II
PI438031	China	II
PI438094B	China	II
PI438103	China	II
PI438133B	China	II
PI438139	China	II
PI438152	China	II
PI438173	China	II
PI438194	Morocco	II
PI438218	United States	II
PI438259B	China	II
PI438292	China	II
PI438312	China	II
PI438376	China	II
PI438434	China	II
PI438503A	China	II
PI445819	China	II
PI445845	China	II
PI458052	China	II
PI458061A	China	II
PI458110	China	II
PI458506	China	II
PI458507	Japan	II
PI458517	China	II
PI458519A	China	II
PI458520	China	II
PI458521	China	II
PI458825B	Vietnam	II
PI461509	China	II
PI464877	China	II
PI464880	China	II
PI464884	China	II
PI464914B	Taiwan	II
PI464915A	Taiwan	II
PI467307	Japan	II
PI467310	Japan	II
PI467311A	Japan	II
PI467312	Taiwan	II
PI467324	China	II
PI467327	Japan	II
PI467328	China	II
PI467332	Japan	II
PI467334B	Japan	II
PI468381	Japan	II
PI468384	China	II
PI468385	China	II
PI468907	China	II
PI468919	Japan	II
PI470223	China	II
PI470227B	China	II
PI471899	China	II
PI475810	China	II
PI475811B	China	II
PI475818	China	II
PI475820	China	II
PI475822B	China	II
PI476344	China	II
PI476345	Japan	II
PI476348	Japan	II
PI476911	Japan	II
PI479711	China	II
PI479713	China	II
PI479718B	China	II
PI479724A	China	II
PI479729	China	II
PI479738	China	II
PI479740	China	II
PI483459	China	II
PI504485	China	II
PI504497	Russia	II
PI506528	China	II
PI506634	China	II
PI506678	China	II
PI506800B	China	II
PI507027	China	II
PI507147	China	II
PI507171	China	II
PI507195	China	II
PI507267	Unknown	III
PI507491	China	III
PI507717	Unknown	III
PI512322C	Japan	III
PI518283	Unknown	III
PI518757	Unknown	III
PI522188A	Unknown	III
PI524994	China	III
PI532456	South Korea	III
PI532462A	South Korea	III
PI538377	Japan	III
PI538389	Unknown	III
PI538393	Japan	III
PI538400	Japan	III
PI538403	Japan	III
PI538410B	Unknown	III
PI540739	Japan	III
PI548329	Unknown	III
PI548336	Unknown	III
PI548349	China	III
PI548373	China	III
PI549021A	China	III
PI549031	China	III
PI549056	North Korea	III
PI549064	Unknown	III
PI561227	China	III
PI561232	China	III
PI561315	Unknown	III
PI561333	Unknown	III
PI561346	China	III
PI561348	China	III
PI561349	Unknown	III
PI561377	North Korea	III
PI562387	Unknown	III
PI567159A	Turkey	III
PI567161	Japan	III
PI567170A	France	III
PI567214B	Japan	III
PI567229A	Japan	III
PI567241	Japan	III
PI567250B	Japan	III
PI567255A	Japan	III
PI567261B	Japan	III
PI567262D	China	III
PI567266A	Japan	III
PI567267A	South Korea	III
PI567275	Korea	III
PI567278	Japan	III
PI567351A	China	III
PI567365	South Korea	III
PI567417B	South Korea	III
PI567538B	Georgia	III
PI567583A	China	III
PI567595A	China	III
PI567619	China	III
PI567644	China	III
PI567729	South Korea	III
PI567774B	Japan	III
PI574478B	Japan	III
PI578363	Japan	III
PI578364	Poland	III
PI578366	South Korea	III
PI578367	South Korea	III
PI578374	China	III
PI578375B	Georgia	III
PI578376	Russia	III
PI578380A	China	III
PI578382	China	III
PI578384	China	III
PI578385	Algeria	III
PI578386	China	III
PI578416	South Korea	III
PI578439	South Korea	III
PI578473A	South Korea	III
PI578499A	China	III
PI588008A	China	III
PI592907C	China	III
PI592908	China	III
PI592910	China	III
PI592911B	China	III
PI592912A	China	III
PI592913	China	III
PI593982	Indonesia	III
PI594156	China	III
PI594170B	China	III
PI594296	China	III
PI594394	China	III
PI594457A	Japan	III
PI594898	Japan	III
PI594902	Japan	III
PI597397A	Japan	III
PI597405B	Japan	III
PI597482	Japan	III
PI602497A	Japan	III
PI603151A	Japan	III
PI603334	Japan	III
PI603335B	Taiwan	III
PI603337A	China	III
PI603367	Japan	III
PI603371	China	III
PI603412B	North Korea	III
PI603422B	China	III
PI603424C	China	III
PI603426F	China	III
PI603428D	China	III
PI603438E	China	III
PI603442	China	III
PI603444A	China	III
PI603452	China	III
PI603470	China	III
PI603546A	China	III
PI603560	China	III
PI603587A	China	III
PI603594	China	III
PI603596	China	III
PI603655	China	III
PI603660	Vietnam	III
PI603662B	China	III
PI603674	China	III
PI603704A	Japan	III
PI603747	China	III
PI603912	China	III
PI603915C	South Korea	III
PI612611	China	III
PI612711B	China	III
PI612752	China	III
PI612754	China	III
PI612759C	China	III
PI612760	China	III
