# Supplementary material for: Genome-wide associations and epistatic interactions for internode number, plant height, seed weight and seed yield in soybean
Source: BMC Genomics. 2019 Jun 26;20:527. doi: 10.1186/s12864-019-5907-7 (PMC6595607; doi:10.1186/s12864-019-5907-7)
Supplement: Supplementary file 6 — Significantly associated genome wide epistatic (SNP-SNP) interactions and associated candidate genes. (XLSX 14 kb) [file 12864_2019_5907_MOESM6_ESM.xlsx]

## Sheet: Sheet1
	Significantly associated genome wide epistatic (SNP-SNP) interactions and associated candidate genes
Trait	SNP1	Chr	Genomic position	P value	Candidate gene	function	SNP2	Chr	Genomic position	Candidate gene	function
IN	ss715578706	1	2194371	5.078e-12	Glyma.01g022500	Shoot apical meristem identity	ss715623972	16	28765102	Glyma.16g132100	multicellular organism development
	ss715578706	1	2194371	2.343e-11	Glyma.01g022500	Shoot apical meristem identity	ss715624294	16	30562279	Glyma.16g145000	cell wall modification
	ss715578706	1	2194371	4.588e-11	Glyma.01g022500	Shoot apical meristem identity	ss715583598	2	5442608	Glyma.02g059400	cell wall organization
	ss715578706	1	2194371	6.128e-11	Glyma.01g022500	Shoot apical meristem identity	ss715586651	3	45453167	Glyma.03g259800	plant-type cell wall organization, multicellular organism development
	ss715578706	1	2194371	7.306e-11	Glyma.01g022500	Shoot apical meristem identity	ss715594557	6	46652788	Glyma.06g276100	involved in the development of vegetative organs
	ss715578706	1	2194371	8.398e-11	Glyma.01g022500	Shoot apical meristem identity	ss715617234	13	13724518	Glyma.13g043400	lignin biosynthetic process
	ss715588448	4	47242528	9.516e-19	Glyma.04g199900	response to gibberellin	ss715601891	8	41769114	Glyma.08g300100	positive regulation of flower development
	ss715592908	6	12453318	4.132e-17	Glyma.06g152900	NAC	ss715628316	17	8668599	Glyma.17g110300	cell wall organization, pectin biosynthetic process
	ss715592908	6	12453318	4.132e-17	Glyma.06g152000	cell wall modification(Pectinesterase)	ss715628316	17	8668599	Glyma.17g110300	cell wall organization, pectin biosynthetic process
	ss715593060	6	13514635	7.796e-16	Glyma.06g163600	maintenance of inflorescence meristem identity	ss715634817	19	39462292	Glyma.19g133900	Development process
	ss715593060	6	13514635	7.796e-16	Glyma.06g162100	vegetative to reproductive phase transition of meristem	ss715634817	19	39462292	Glyma.19g133900	Development process
PH	ss715582993	2	43362632	7.367e-06	Glyma.02G245600	Gibberellin-regulated family protein	ss715588082	4	44468597	Glyma.04g179500	Gibberellin-regulated family protein
	ss715582993	2	43362632	7.367e-06	Glyma.02G245600	Gibberellin-regulated family protein	ss715587950	4	43114833	Glyma.04g172500	Regulation of timing of transition from vegetative to reproductive phase
	ss715582993	2	43362632	1.136e-06	Glyma.02G245600	Gibberellin-regulated family protein	ss715595447	6	6686351	Glyma.06g086600	Primary shoot apical meristem specification
	ss715582993	2	43362632	6.649e-06	Glyma.02G245600	Gibberellin-regulated family protein	ss715614425	13	27239526	Glyma.13g157800	Regulation of shoot apical meristem development
	ss715582993	2	43362632	2.776e-07	Glyma.02G245600	Gibberellin-regulated family protein	ss715628090	17	6312383	Glyma.17g081200	flower development, maintenance of inflorescence meristem identity
	ss715635454	19	45266984	2.022e-07	Glyma.19g194300	Phosphatidylethanolamine binding protein (Dt1 gene)	ss715638547	20	44591591	Glyma.20g209200	maintenance of shoot apical meristem identity
	ss715635458	19	45292930	8.252e-06	Glyma.19g194300	Phosphatidylethanolamine binding protein (Dt1 gene)	ss715637063	20	25757331	Glyma.20g072600	Development process
	ss715635458	19	45292930	8.252e-06	Glyma.19g194300	Phosphatidylethanolamine binding protein (Dt1 gene)	ss715637150	20	28741905	Glyma.20g077900	Regulation of lignin biosynthesis process
	ss715635406	19	45006486	4.687e-08	Glyma.19G192400	ethylene-responsive transcription factor 12	ss715637860	20	37595778	Glyma.20g136800	multicellular organism development
	ss715635406	19	45006486	4.687e-08	Glyma.19G192400	ethylene-responsive transcription factor 12	ss715637860	20	37595778	Glyma.20g135700	multicellular organism development
SW	ss715582341	2	4250379	1.846e-12	Glyma.02g046600	Involved in seed maturation	ss715617260	13	13331067	Glyma.13g041500	Seed germination
	ss715592842	6	11944191	2.152e-35	Glyma.06g146200	defense response/diseas resistance	ss715614051	13	22623523	Glyma.13g112700	Embryo development ending in seed dormancy
	ss715593095	6	13701479	1.167e-34	Glyma.06g164900	Plant ovule development	ss715614263	13	26343911	Glyma.13g149000	Embryo development ending in seed dormancy
	ss715593417	6	15841352	1.539e-34	Glyma.06g183800	Regulation of seed germination	ss715593423	6	15847398	Glyma.06g183800	Regulation of seed germination
	ss715593870	6	2104129	2.753e-17	Glyma.06g027100	embryo development ending in seed dormancy	ss715594571	6	46758412	Glyma.06g276100	Required for proper maturation of seed storage proteins.
	ss715613107	12	4713158	5.092e-37	Glyma.12g063900	cotyledon development	ss715614263	13	26343911	Glyma.13g149000	Embryo development ending in seed dormancy
	ss715611786	12	2189248	9.53e-32	Glyma.12g029600	cytochrome P450 (seed size)_check)	ss715614263	13	26343911	Glyma.13g149000	Embryo development ending in seed dormancy
	ss715616880	13	21248396	1.265e-40	Glyma.13g096900	positive regulation of embryonic development	ss715614263	13	26343911	Glyma.13g149000	Embryo development ending in seed dormancy
	ss715614051	13	22623523	4.591e-40	Glyma.13g112700	embryo development ending in seed dormancy	ss715626909	17	41330682	Glyma.13g319300	Embryo development ending in seed dormancy
SYP	ss715603598	9	34442645	1.332e-22	Glyma.09g138400	embryo development ending in seed dormancy	ss715610050	11	3396223	Glyma.11g045400	Multicellular organism development
	ss715603776	9	39048706	1.112e-22	Glyma.09g166000	Regulation of growth	ss715624190	16	2976800	Glyma.16g030400	Embryo development ending in seed dormancy
	ss715620383	15	11973140	3.15e-06	Glyma15g145200	Regulation of seed growth	ss715631332	18	48113246	Glyma.18g200900	Pst embryonic development
